# Supplementary material for: Structural basis for recognition of transcriptional terminator structures by ProQ/FinO domain RNA chaperones
Source: Nat Commun. 2022 Nov 18;13:7076. doi: 10.1038/s41467-022-34875-5 (PMC9674577; doi:10.1038/s41467-022-34875-5)
Supplement: Supplementary file 4 — Source data [file 41467_2022_34875_MOESM4_ESM.zip]

Archive with 4 entries (4 files):
- itc_raw_data.zip
- perl_script.zip
- sec_mals_raw_data.zip
- Source_data.xlsx
