# Supplementary material for: Structural basis for recognition of transcriptional terminator structures by ProQ/FinO domain RNA chaperones
Source: Nat Commun. 2022 Nov 18;13:7076. doi: 10.1038/s41467-022-34875-5 (PMC9674577; doi:10.1038/s41467-022-34875-5)
Supplement: Supplementary file 4 — Source data [file 41467_2022_34875_MOESM4_ESM.zip › Source_data.xlsx]

## Sheet: Figure 1b, 1c
Figure 1b		EMSA
			RocRSL3: RocC1-126				RocR3nt: RocC14-126				RocR4nt: RocC14-126				RocRSL3: RocC14-126				RocR6nt: RocC14-126				RocR7nt: RocC14-126				RocRSL3: RocC24-126
		Concentration (mM)	#1 (% bound)	#2 (% bound)	#3 (% bound)		#1 (% bound)	#2 (% bound)	#3 (% bound)		#1 (% bound)	#2 (% bound)	#3 (% bound)		#1 (% bound)	#2 (% bound)	#3 (% bound)	#4 (% bound)	#1 (% bound)	#2 (% bound)	#3 (% bound)		#1 (% bound)	#2 (% bound)	#3 (% bound)		#1 (% bound)	#2 (% bound)	#3 (% bound)
		0	0	0	0		0	0	0		0	0	0		0	0	-0.0518701	-0.047749	0	0	0		0	0	0		0	0	0
		0.1	0	0	0		0	0	0		0	0	0		0	0	-0.0670226	-0.0413058	0	0	0		0	0	0		0	0	0
		0.2	0	0	0		0	0	0		0	0	0		0	0	-0.0499132	-0.0465417	0	0	0		0	0	0		0	0	0
		0.5	0	0	0		0	0	0		0	0	0		0	0	-0.0325554	-0.0361518	0	0	0		0	0	0		0	0	0
		1	0	0	0		0.0025864	0	0		0.041261	0.071384	0.072634		0.0025864	-0.0311385	0.160213	0.205258	0	0	0		0	0	0		0	0	0
		2	0.512435	0.468356	0.595697		0.478126	0.0415606	0.335503		0.176037	0.247856	0.250874		0.478126	0.564666	0.539006	0.556923	0.0722154	0.0532158	0.0433434		0.0797616	0	0.0537936		0.0529679	0	0
		4	0.54712	0.71988	0.676524		0.597234	0.0706065	0.0413087		0.199298	0.272925	0.292525		0.597234	0.717251	0.639777	0.572221	0.147114	0.113991	0.0740862		0.0855128	0.0522017	0.0721956		0.156483	-0.0111365	0.0032611
		8	0.6548	0.756035	0.71061		0.63163	0.160549	0.0999609		0.379162	0.416955	0.43941		0.63163	0.746703	0.653962	0.588664	0.248939	0.120946	0.0884464		0.129177	0.0703495	0.10837		0.185263	-0.00581565	0.0043792
		16	0.633826	0.795345	0.653067		0.692012	0.173128	0.118634		0.42743	0.458276	0.468362		0.692012	0.734452	0.694572	0.654253	0.417886	0.278857	0.123607		0.173634	0.067855	0.112532		0.225385	-0.00386962	0.0206089
		32	0.742953	0.787429	0.623671		0.7201	0.433634	0.251599		0.582781	0.740339	0.641665		0.7201	0.682527	0.712933	0.676809	0.715083	0.331799	0.865213		0.188571	0.102636	0.155506		0.278178	0.00240104	0.0248308
Figure 1c		FP
		Sample: RocC (1-126)
		Concentration (mM)				40	20	10	5	2.5	1.25	0.625	0.3125	0.15625	0.078125	0.0390625	0.0195312	0.00976562	0.00488281	0.00244141	0.0012207	0.000610352	0.000305176	0.000152588	7.62939e-05
		#1 (mP)				377.8	380.9	375.5	386.7	370	366.8	326.7	350.7	228.8	216.2	200.4	205.8	200.6	205.1	196.1	204.8	197.7	207.4	201.2	200.6
		#2 (mP)				371.8	344.9	384.5	377.8	369.5	351.5	352.5	327.5	240.1	200.6	218	203.1	204.5	209	200.9	197.3	199.8	198.6	201.6	204.2
		#3 (mP)				381.5	377.1	377.2	370.8	369.5	352.4	364.1	352.5	241.6	230.2	205.2	208.2	199.5	206.6	204.2	197.4	206.8	200	198.3	198.6
		Sample: RocC (14-126)
		Concentration (mM)						10	5	2.5	1.25	0.625	0.3125	0.15625	0.078125	0.0390625	0.0195312	0.00976562	0.00488281	0.00244141	0.0012207	0.000610352	0.000305176	0.000152588	7.62939e-05
		#1 (mP)						387	381.8	371.2	362.2	347.5	303.8	213.9	212	209.3	212	210.3	211	200.1	210.5	205.6	201.5	200.2	207.6
		#2 (mP)						387.3	380.2	376.5	361	343.2	267.2	219.8	208.5	204.4	209	202.1	203.4	203	207.9	207.4	203.6	202.9	204.9
		#3 (mP)						387	382.4	380.1	363.1	341.9	278.3	206.8	214.6	210.4	212.4	207	214.1	201.9	208.5	199.2	208.6	202.1	209.6
		Sample: RocC (24-126)
		Concentration (mM)					20	10	5	2.5	1.25	0.625	0.3125	0.15625	0.078125	0.0390625	0.0195312	0.00976562	0.00488281	0.00244141	0.0012207	0.000610352	0.000305176	0.000152588	7.62939e-05
		#1 (mP)					358.2	358.3	349	330	303.6	241.5	232.1	217.2	211.8	210.6	212	214	214.1	210	215.1	205	208.9	212.2	212.1
		#2 (mP)					362.1	350.5	346	336.1	291.2	251.8	209.1	215.2	204	215.8	211	217.6	211.1	215.9	214.5	205.5	210.8	214.1	206.7
		#3 (mP)					353.5	349.2	343.4	334.1	290.7	224.1	213.4	201	206	205.9	204.7	203.4	208.2	203.4	215.3	204.2	206.7	212.6	207.1
		Sample: RocC (1-137)
		Concentration (mM)					20	10	5	2.5	1.25	0.625	0.3125	0.15625	0.078125	0.0390625	0.0195312	0.00976562	0.00488281	0.00244141	0.0012207
		#1 (mP)					380.2	387.6	380	355.4	356.2	347.6	313.2	266.1	234.8	225.7	215.9	214.3	209.2	213.6	211.4
		#2 (mP)					388.2	379.9	374.4	354.3	356.6	358.3	342	242.2	224.8	215.5	214.6	211.9	223.6	207.7	205.9
		#3 (mP)					385.2	378.3	363	369.7	354.6	354.5	311.6	226	223.3	219.8	215.6	216.3	211.5	215.6	212.7
Figure 1d		EMSA
			RocRSL3: RocC14-126				RocRstem: RocC14-126				RocRAU: RocC14-126				RocRCA: RocC14-126
		Concentration (mM)	#1 (% bound)	#2 (% bound)	#3 (% bound)	#4 (% bound)	#1 (% bound)	#2 (% bound)	#3 (% bound)		#1 (% bound)	#2 (% bound)	#3 (% bound)		#1 (% bound)	#2 (% bound)	#3 (% bound)
		0	0	0	-0.0518701	-0.047749	0	0	0		0	0	0		0	0	0
		0.1	0	0	-0.0670226	-0.0413058	0	0	0		0	0	0		0	0	0
		0.2	0	0	-0.0499132	-0.0465417	0	0	0		0	0	0		0	0	0
		0.5	0	0	-0.0325554	-0.0361518	0	0	0		0	0.239303	0.158993		0	0	0
		1	0.0025864	-0.0311385	0.160213	0.205258	0	0	0		0.452601	0.539703	0.513296		0	0	0
		2	0.478126	0.564666	0.539006	0.556923	0.236361	0.291801	0.354199		0.47999	0.554211	0.604825		0.151429	0.098802	0.0938167
		4	0.597234	0.717251	0.639777	0.572221	0.254665	0.294543	0.332615		0.488597	0.508264	0.642799		0.4972	0.383551	0.419901
		8	0.63163	0.746703	0.653962	0.588664	0.480685	0.437328	0.435807		0.519304	0.550856	0.681742		0.562411	0.484118	0.53233
		16	0.692012	0.734452	0.694572	0.654253	0.552874	0.448394	0.518413		0.604379	0.631666	0.627532		0.64519	0.574763	0.568989
		32	0.7201	0.682527	0.712933	0.676809	0.587793	0.481995	0.542693		0.638485	0.662172	0.520102		0.7519	0.664993	0.610951

## Sheet: for fig1c transfo 20200716
transfo on plate - colony counts	+ DNA (~1,5µg PCR rpslR 4kb)									- DNA														+ DNA (~1,5µg pihfB::kan)
	20µl spots on CYE+Strep50					20µl spots on CYE				20µl spots on CYE+Strep50					20µl spots on CYE				20µl spots on CYE+Kan15					20µl spots on CYE+Kan15					20µl spots on CYE
	1	0.1	0.01	0.001	0.0001	1e-06	1e-07	1e-08	1e-09	1	0.1	0.01	0.001	0.0001	1e-06	1e-07	1e-08	1e-09	1	0.1	0.01	0.001	0.0001	1	0.1	0.01	0.001	0.0001	1e-06	1e-07	1e-08	1e-09
Paris WT	5	0	0	0	0	IC	24	0	0	0	0	0	0	0	IC	28	6	0	0	0	0	0	0	5	1	0	0	0	IC	22	1	0
rocCTAA	IC	IC	IC	31	2	IC	24	1	0	5	0	0	0	0	IC	19	1	1	0	0	0	0	0	IC	IC	IC	IC	11	IC	16	2	0
ΔrocR 6sc	IC	IC	IC	16	2	IC	30	3	1	13	0	0	0	0	IC	26	3	1	0	0	0	0	0	IC	IC	IC	IC	14	IC	20	2	0
ΔrocR 7sc	IC	IC	IC	38	1	IC	17	2	0	39	1	0	0	0	IC	31	2	0	0	0	0	0	0	IC	IC	IC	IC	13	IC	20	3	0
RocC ΔN14 (34AFp) 2sc	4	1	0	0	0	IC	32	7	0	6	0	0	0	0	IC	31	2	0	0	0	0	0	0	9	0	0	0	0	IC	40	3	1
RocC ΔN14+ (34AGp) 1sc	IC	IC	38	4	0	IC	24	1	0	61	6	0	0	0	IC	19	0	0	0	0	0	0	0	IC	IC	42	3	0	IC	15	3	0
RocC ΔN19 (34ABp) 2sc	27	0	0	0	0	IC	26	1	0	2	0	0	0	0	IC	25	2	0	0	0	0	0	0	17	1	0	0	0	IC	25	3	0
RocC ΔN19 (34ABp) 6sc	27	1	0	0	0	IC	25	4	0	2	0	0	0	0	50	13	3	0	0	0	0	0	0	5	0	0	0	0	69	19	1	0
RocC ΔN19+ (34ACp) 13sc	IC	IC	IC	19	0	57	14	2	0	4	0	0	0	0	51	8	3	0	0	0	0	0	0	IC	IC	IC	54	3	49	11	2	0
RocC ΔN19+ (34ACp) 15sc	IC	IC	IC	17	2	66	8	3	0	2	0	0	0	0	60	15	1	1	0	0	0	0	0	IC	IC	IC	45	3	68	13	0	0
RocC ΔN24 (34ADp) 1sc	IC	IC	IC	13	1	53	6	0	0	6	0	0	0	0	66	12	1	0	0	0	0	0	0	IC	IC	IC	58	4	57	11	2	0
RocC ΔN24 (34ADp) 2sc	IC	IC	92	6	1	54	7	0	0	0	0	0	0	0	39	5	0	0	0	0	0	0	0	IC	IC	IC	52	5	58	12	1	0
RocC ΔN24+ (34AEp) 1sc	IC	IC	86	7	1	48	12	1	0	40	4	1	0	0	IC	21	3	1	0	0	0	0	0	IC	IC	IC	38	0	31	3	0	0
RocC ΔN24+ (34AEp) 2sc	IC	IC	IC	16	0	44	5	3	0	2	0	0	0	0	53	9	0	0	0	0	0	0	0	IC	IC	IC	IC	7	48	6	1	0
	10µl plate on CYE+Strep50					10µl spots on CYE				50µl plate on CYE+Strep50					10µl spots on CYE or CYE+Kan15				10µl spots on CYE+Kan15					10µl spots on CYE+Kan15					10µl spots on CYE
	1	0.1	0.01	0.001	0.0001	1e-06	1e-07	1e-08	1e-09	1	0.1	0.01	0.001	0.0001	1e-06	1e-07	1e-08	1e-09	1	0.1	0.01	0.001	0.0001	1	0.1	0.01	0.001	0.0001	1e-06	1e-07	1e-08	1e-09
Paris WT						IC	13	1	0	0					IC	11	1	0											IC	7	2	0
rocCTAA						IC	6	2	0	2					IC	6	2	0											IC	6	0	0
ΔrocR 6sc						IC	15	0	0	4					IC	12	2	0											IC	8	2	0
ΔrocR 7sc						IC	6	1	0	25					IC	14	1	0											IC	16	1	0
RocC ΔN14 (34AFp) 2sc						IC	15	3	0	3					IC	19	3	0											IC	13	4	0
RocC ΔN14+ (34AGp) 1sc						42	3	0	0	140					IC	9	0	0											52	5	0	0
RocC ΔN19 (34ABp) 2sc						IC	12	3	0	0					IC	10	2	0											IC	10	0	0
RocC ΔN19 (34ABp) 6sc						IC	9	0	0	0					32	3	0	0											27	6	0	0
RocC ΔN19+ (34ACp) 13sc						25	4	0	0	4					22	3	0	0											21	3	0	0
RocC ΔN19+ (34ACp) 15sc						25	3	1	0	2					30	6	0	0											35	4	1	0
RocC ΔN24 (34ADp) 1sc						40	8	0	0	8					43	8	1	0											39	8	0	0
RocC ΔN24 (34ADp) 2sc						15	2	0	0	0					8	1	0	0											22	1	1	0
RocC ΔN24+ (34AEp) 1sc						24	3	0	0	60					63	8	0	0											11	1	0	0
RocC ΔN24+ (34AEp) 2sc						20	1	1	0	0					22	4	0	0											18	3	0	0
											cells +DNA rpsl
	tot cells+rpsl /ml	rpslR cells+rpsl /ml	tot cells+ihfB /ml	kanR cells+ihfB /ml	tot cells-DNA /ml	rpslR cells-DNA /ml	transfo efficiency PCR rpslR	transfo efficiency pihfB::kan	spontaneous mutation frequency (strR)		+AB (str) = a	-AB = b	a/b	écart-type a/b = 2*RACINE( (a/(b^3)) * (a+b) )	écart-type transfo efficiency (produit en croix grace à a/b et écart-type de a/b)		st dev on tot cells = +/- 2*RACINE(CFU tot)	écart-type nb tot cells (produit en croix grace à b et écart-type de b)		st dev on transformants = +/- 2*RACINE(CFU ABr)	écart-type nb transformants (produit en croix grace à b et écart-type de b)
Paris WT	11750000000	250	10750000000	250	16250000000	20	2.12766e-08	2.32558e-08	1.23077e-09	<	5	38	0.131579	0.125191	2.02437e-08		12.3288	3.8122e+09		4.47214	223.607
rocCTAA	9000000000	1275000	7500000000	5500000	10125000000	145	0.000141667	0.000733333	1.4321e-08		33	33	1	0.492366	6.97518e-05		11.4891	3.1334e+09		11.4891	443898
ΔrocR 6sc	15000000000	900000	12000000000	7000000	15000000000	365	6e-05	0.000583333	2.43333e-08		18	49	0.367347	0.202493	3.30738e-05		14	4.28571e+09		8.48528	424264
ΔrocR 7sc	10125000000	1200000	12750000000	6500000	12375000000	862.5	0.000118519	0.000509804	6.9697e-08		39	26	1.5	0.759555	6.00142e-05		10.198	3.97135e+09		12.49	384308
RocC ΔN14 (34AFp) 2sc	27750000000	350	22000000000	450	18625000000	180	1.26126e-08	2.04545e-08	9.66443e-09		5	57	0.0877193	0.0818274	1.17654e-08		15.0997	7.35115e+09		4.47214	313.05
RocC ΔN14+ (34AGp) 1sc	7100000000	195000	8175000000	180000	9250000000	2912.5	2.74648e-05	2.20183e-05	3.14865e-07		42	70	0.6	0.234216	1.07212e-05		16.7332	1.69722e+09		12.9615	60178.3
RocC ΔN19 (34ABp) 2sc	18000000000	1350	11875000000	675	13125000000	100	7.5e-08	5.68421e-08	7.61905e-09		27	42	0.642857	0.317148	3.70006e-08		12.9615	5.55492e+09		10.3923	519.615
RocC ΔN19 (34ABp) 6sc	12625000000	925	5412500000	250	24050000000	100	7.32673e-08	4.61894e-08	4.158e-09		28	38	0.736842	0.367033	3.64957e-08		12.3288	4.09609e+09		10.583	349.617
RocC ΔN19+ (34ACp) 13sc	26875000000	950000	3262500000	2100000	2937500000	140	3.53488e-05	0.000643678	4.76596e-08		19	102	0.186275	0.0930892	1.76653e-05		20.199	5.32204e+09		8.7178	435890
RocC ΔN19+ (34ACp) 15sc	20250000000	925000	4350000000	1875000	4875000000	70	4.5679e-05	0.000431034	1.4359e-08		19	106	0.179245	0.0893106	2.276e-05		20.5913	3.93371e+09		8.7178	424419
RocC ΔN24 (34ADp) 1sc	18125000000	575000	5062500000	2450000	5400000000	230	3.17241e-05	0.000483951	4.25926e-08		14	107	0.130841	0.0743723	1.80325e-05		20.6882	3.50442e+09		7.48331	307350
RocC ΔN24 (34ADp) 2sc	16750000000	380000	3025000000	2550000	1562500000	20	2.26866e-05	0.000842975	1.28e-08		99	78	1.26923	0.384319	6.86943e-06		17.6635	3.79313e+09		19.8997	76382.9
RocC ΔN24+ (34AEp) 1sc	22950000000	3900000	1287500000	1900000	9950000000	1600	0.000169935	0.00147573	1.60804e-07		94	88	1.06818	0.316888	5.0413e-05		18.7617	4.89296e+09		19.3907	804509
RocC ΔN24+ (34AEp) 2sc	12750000000	800000	2550000000	3500000	3337500000	100	6.27451e-05	0.00137255	2.99625e-08		16	74	0.216216	0.119224	3.45983e-05		17.2047	2.96431e+09		8	400000
											cells -DNA
											+AB (str) = a	-AB = b	a/b	écart-type a/b = 2*RACINE( (a/(b^3)) * (a+b) )	écart-type spont mut efficiency (produit en croix grace à a/b et écart-type de a/b)		st dev on tot cells = +/- 2*RACINE(CFU tot)	écart-type nb tot cells (produit en croix grace à b et écart-type de b)		st dev on spont mutants = +/- 2*RACINE(CFU ABr)	écart-type nb spont mut (produit en croix grace à b et écart-type de b)
										<	1	46	0.0217391	0.0439483	2.48815e-09		13.5647	4.79186e+09		2	40
											7	29	0.241379	0.203298	1.20616e-08		10.7703	3.76033e+09		5.2915	109.61
											17	44	0.386364	0.220669	1.38978e-08		13.2665	4.52267e+09		8.24621	177.051
											65	48	1.35417	0.515423	2.65281e-08		13.8564	3.57235e+09		16.1245	213.96
											9	55	0.163636	0.117679	6.95014e-09		14.8324	5.02279e+09		6	120
											207	28	7.39286	2.97723	1.26801e-07		10.583	3.49617e+09		28.775	404.865
											2	39	0.0512821	0.0743601	1.10478e-08		12.49	4.20336e+09		2.82843	141.421
											2	101	0.019802	0.0282801	5.93824e-09		20.0998	4.78613e+09		2.82843	141.421
											8	87	0.091954	0.0679451	3.52158e-08		18.6548	6.29866e+08		5.65685	98.9949
											4	113	0.0353982	0.0360193	1.46109e-08		21.2603	9.17203e+08		4	70
											14	131	0.10687	0.0600995	2.39524e-08		22.891	9.436e+08		7.48331	122.94
										<	1	53	0.0188679	0.0380902	2.58404e-08		14.5602	4.29252e+08		2	40
											105	96	1.09375	0.308899	4.54145e-08		19.5959	2.03104e+09		20.4939	312.288
											2	88	0.0227273	0.0325044	4.28523e-08		18.7617	7.11557e+08		2.82843	141.421
											cells +DNA ihfB
											+AB (kan) = a	-AB = b	a/b	écart-type a/b = 2*RACINE( (a/(b^3)) * (a+b) )	écart-type transfo efficiency (produit en croix grace à a/b et écart-type de a/b)		st dev on tot cells = +/- 2*RACINE(CFU tot)	écart-type nb tot cells (produit en croix grace à b et écart-type de b)		st dev on transformants = +/- 2*RACINE(CFU ABr)	écart-type nb transformants (produit en croix grace à b et écart-type de b)
											6	32	0.1875	0.166829	2.0692e-08		11.3137	3.8007e+09		4.89898	204.124
											11	24	0.458333	0.333767	0.000534027		9.79796	3.06186e+09		6.63325	3.31662e+06
											14	32	0.4375	0.280381	0.000373841		11.3137	4.24264e+09		7.48331	3.74166e+06
											13	40	0.325	0.207515	0.000325514		12.6491	4.0319e+09		7.2111	3.60555e+06
											9	61	0.147541	0.105367	1.46077e-08		15.6205	5.63362e+09		6	300
											45	75	0.6	0.226274	8.30364e-06		17.3205	1.88794e+09		13.4164	53665.6
											18	38	0.473684	0.271072	3.25287e-08		12.3288	3.85276e+09		8.48528	318.198
											5	122	0.0409836	0.0374005	4.21511e-08		22.0907	9.80049e+08		4.47214	223.607
											57	86	0.662791	0.226406	0.000219877		18.5472	7.03609e+08		15.0997	556304
											48	121	0.396694	0.135337	0.000147052		22	7.90909e+08		13.8564	541266
											62	117	0.529915	0.166484	0.000152044		21.6333	9.36057e+08		15.748	622301
											57	95	0.6	0.20105	0.000282467		19.4936	6.20717e+08		15.0997	675512
											38	46	0.826087	0.36218	0.000647002		13.5647	3.79663e+08		12.3288	616441
											7	76	0.0921053	0.0727608	0.00108428		17.4356	5.8501e+08		5.2915	2.64575e+06

## Sheet: Fig 1c (tranfo&FP deltaN)
Transformation assays									FP data (RocCx-126)
	genotype	experiment (date DNA)	20200716 rpsL	20200716 rpsL	20200716 ihfB	20200716 ihfB	MEAN Ftransfo	Stdev of Mean Ftransfo	MEAN Kd (µM) by FP	Stdev of Mean Kd	NS= non specific (>25µM) ND=not determined		strain	protein in vivo	protein in vitro
1	Paris rocCTAA	Ftransfo	0.000141667		0.000733333		0.0004375	0.000295833				1	Paris rocCTAA
		STdev	6.97518e-05		0.000534027							2
2	Paris ΔrocR	Ftransfo	6e-05	0.000118519	0.000509804	0.000583333	0.000317914	0.000231056				3	Paris ΔrocR
		STdev	3.30738e-05	6.00142e-05	0.000325514	0.000373841						4
3	Paris WT	Ftransfo	2.12766e-08		2.32558e-08		2.22662e-08	9.89609e-10				5	Paris WT	RocC
		STdev	2.02437e-08		2.0692e-08				0.214	0.00656514		6			RocC1-126
4	RocC ΔN14	Ftransfo	1.26126e-08		2.04545e-08		1.65336e-08	3.92097e-09				7	Paris rocC*	RocC ΔN14
		STdev	1.17654e-08		1.46077e-08				0.3602	0.0281098		8			RocC14-126
5	RocC ΔN19	Ftransfo	7.5e-08	7.32673e-08	5.68421e-08	4.61894e-08	6.28247e-08	1.19354e-08			ND	9	Paris rocC*	RocC ΔN19
		STdev	3.70006e-08	3.64957e-08	3.25287e-08	4.21511e-08						10
6	RocC ΔN24	Ftransfo	3.17241e-05	2.26866e-05	0.000483951	0.000842975	0.000345334	0.000342532				11	Paris rocC*	RocC ΔN24
		STdev	1.80325e-05	6.86943e-06	0.000152044	0.000282467			1.0967	0.0193162		12			RocC24-126
												13
												14
												15
												16
												17
												18
												19
												20
												21
												22
												23
												24
												25
												26
												27
												28
												29
												30
												31
												32
												33
												34
												35
												36
												37
												38
												39
												40
												41
												42
												43
												44
												45
												46
												47
												48
										group hypercompetent = complete loss of RocC function				RocC ΔN24
										group intermediate = partial loss of RocC function
										group low = almost no effect on RocC function				RocC ΔN14	RocC ΔN19

## Sheet: Figure 4a, 4d (FP)
Figure 4a, d		FP
		Sample: RocC14-126
		Concentration (mM)						10	5	2.5	1.25	0.625	0.3125	0.15625	0.078125	0.0390625	0.0195312	0.00976562	0.00488281	0.00244141	0.0012207	0.000610352	0.000305176	0.000152588	7.62939e-05
		#1 (mP)						371.3	361.5	361.2	356.1	344.1	278.3	216.7	210.7	202	203.3	199.7	201.5	198.3	196	199.2	197.3	197.1	194.6
		#2 (mP)						377.2	367.9	349.6	341.9	331	291	273.7	200.7	211.5	204.1	209.5	200.1	206.6	196.4	197.7	202.6	204	199.2
		#3 (mP)						364.2	358.4	343	337.1	320.9	270.9	206	199.4	194.1	205.7	201.4	206.8	193	197.9	199.6	194.3	197.2	195.7
		Sample: K15D
		Concentration (mM)				40	20	10	5	2.5	1.25	0.625	0.3125	0.15625	0.078125	0.0390625	0.0195312	0.00976562	0.00488281	0.00244141	0.0012207	0.000610352	0.000305176	0.000152588	7.62939e-05
		#1 (mP)				372.2	373.6	369	364	361.8	362	328.4	307	223.6	215.4	200	206.9	200.8	202.3	200.2	200.3	201.1	202.2	205.9	200.2
		#2 (mP)				371.9	372.1	372.5	366.5	362.7	359.1	335.2	287.5	208.2	194	202.2	203	204.4	201.8	205.1	198.4	203.8	194.5	203.9	193.4
		#3 (mP)				361.5	365.2	369	358.2	352.2	361.6	341.4	297.1	205	202.6	193.4	206.2	203	203	198.1	193.9	180.8	203.9	193.4	201.2
		Sample: Q17A
		Concentration		160	80	40	20	10	5	2.5	1.25	0.625	0.3125	0.15625	0.078125	0.0390625	0.0195312	0.00976562	0.00488281	0.00244141	0.0012207
		#1 (mP)		368.4	383	384.6	385.2	372.5	360.6	350.9	350	337.8	318.6	239.6	217.1	208.8	205.3	201.7	201.6	196.5	194.5
		#2 (mP)		399.6	386.9	385.7	373	365.8	357.2	352.5	338.8	336.5	304.8	222.7	213.3	205.7	196.6	205.8	196.2	195.8	191.2
		#3 (mP)		388.6	385.7	374.4	381.2	364.4	353.8	336.7	343.2	334.7	305	220.6	212.2	198.3	203.4	196	190.8	192.2	194.1
		Sample: K18D
		Concentration (mM)				40	20	10	5	2.5	1.25	0.625	0.3125	0.15625	0.078125	0.0390625	0.0195312	0.00976562	0.00488281	0.00244141	0.0012207	0.000610352	0.000305176	0.000152588	7.62939e-05
		#1 (mP)				380.8	381.6	355.6	373.6	366.4	355.3	343.3	318.2	271.5	204.6	209	198.1	208.5	200.9	207.6	197.8	194	204.8	203.1	199.4
		#2 (mP)				385.7	382.1	370	371.1	356.5	351	343.5	331.1	238.3	206.7	206.6	208.7	204.9	204.6	205.4	201.4	209.2	202.2	201.4	203.3
		#3 (mP)				390.6	380.6	377.9	368.8	363.1	359.7	351.3	337	265.9	219.1	204	201.7	203.5	205	201.6	203.7	205.5	204.1	205.7	203.1
		Sample: S21A
		Concentration (mM)						10	5	2.5	1.25	0.625	0.3125	0.15625	0.078125	0.0390625	0.0195312	0.00976562	0.00488281	0.00244141	0.0012207	0.000610352	0.000305176	0.000152588	7.62939e-05
		#1 (mP)						367.8	362.9	361.2	341.3	327.4	236	215.4	210.9	212.2	203.4	209.4	205.9	203.8	198.5	202.3	209.5	201.3	200.8
		#2 (mP)						369.4	365.8	359.2	340.8	326.7	249.2	206.6	210.9	205.9	207.9	207.4	205	200.7	204.1	198.2	208.5	202.8	202.2
		#3 (mP)						364.8	368.1	357.6	336.8	314	243.4	218.8	207	210.3	203.2	211.2	203.4	204.1	203	200.1	203.7	206.1	202.6
		Sample: I51A
		Concentration (mM)					20	10	5	2.5	1.25	0.625	0.3125	0.15625	0.078125	0.0390625	0.0195312	0.00976562	0.00488281	0.00244141	0.0012207	0.000610352	0.000305176	0.000152588	7.62939e-05
		#1 (mP)					370.4	373.2	365.3	360.7	340.4	319.6	296.2	210.9	209.8	210.4	199.9	205.4	206.8	206.8	207.5	195.3	207.5	204.1	203.2
		#2 (mP)					374.1	371.5	364.3	357.2	342.2	333.8	275.4	225.1	204.5	207.7	206.9	199.8	196.9	204.9	206.9	207.6	204.5	204.1	201
		#3 (mP)					377.9	375.2	362.1	361.3	343.8	329.4	286.4	231.7	209.8	203.4	205.2	204.7	209.9	202.3	210.9	197.8	204.9	204	207.7
		Sample: S70A
		Concentration (mM)			80	40	20	10	5	2.5	1.25	0.625	0.3125	0.15625	0.078125	0.0390625	0.0195312	0.00976562	0.00488281	0.00244141	0.0012207	0.000610352	0.000305176	0.000152588	7.62939e-05
		#1 (mP)			390.7	385.2	375.8	364.4	355.7	336	300.8	243.8	212.8	210.2	212.4	203.2	207.2	205.6	211	212.3	208.8	206.5	202.8	213.4	206.2
		#2 (mP)			388.1	383.1	378.2	372.1	360.7	342.3	303.3	278.1	221.9	217.7	213.1	207.8	213.7	207.9	208.5	214.5	217.3	207.6	211.2	209	209.5
		#3 (mP)			376.9	383.7	378.7	369.1	353	337	297.5	273.3	240.8	211.5	215.7	212.7	209	207.4	209.6	205.7	216.8	205.7	215	211.6	204.4
		Sample: K72A
		Concentration (mM)				40	20	10	5	2.5	1.25	0.625	0.3125	0.15625	0.078125	0.0390625	0.0195312	0.00976562	0.00488281	0.00244141	0.0012207
		#1 (mP)				366.5	352.9	350.1	346.2	343.6	321.4	282.8	242.6	205	205.3	194.1	201.7	193.3	196	195.6	196.7
		#2 (mP)				365.6	356.4	352.6	344.1	327.4	316.3	289	223.6	205.9	196.1	199	199.9	195.1	195.5	197.2	192.4
		#3 (mP)				363.5	355.7	342.3	343.2	324.5	305.5	268.6	229.4	192.5	198.1	195	191.3	198.9	193.4	194.5	193.7
		Sample: K70/72A
		Concentration (mM)	320	160	80	40	20	10	5	2.5	1.25	0.625	0.3125	0.15625	0.078125	0.0390625	0.0195312	0.00976562	0.00488281	0.00244141	0.0012207	0.000610352	0.000305176	0.000152588	7.62939e-05
		#1 (mP)	318.5	268.2	249.7	224.3	218	218	212.3	213.6	202.5	197.5	213.4	206.2	217.6	208.5	206.6	210.7	208.4	201.1	203.8	195	207.6	196.5	199.1
		#2 (mP)	310.8	208	253.7	232.3	221.6	219.3	211.5	205	210.1	211.5	186.7	207.6	211.4	203.6	197.7	203.3	203.3	197.4	206.3	207.9	200.7	202.8	199.6
		#3 (mP)	310.7	285.2	243.4	233.2	219.1	218.4	216.8	205.4	204.8	193.5	211.2	192.8	206.6	202.1	209.9	200.2	199.5	203.1	203.9	198.4	198.5	200.9	203.9
		Sample: K71D
		Concentration (mM)			80	40	20	10	5	2.5	1.25	0.625	0.3125	0.15625	0.078125	0.0390625	0.0195312	0.00976562	0.00488281	0.00244141	0.0012207	0.000610352	0.000305176	0.000152588	7.62939e-05
		#1 (mP)			368.8	357.7	345.6	321.7	302	276.9	243.1	215.9	207.3	192.1	211	208.2	208.8	204.6	208.7	206.4	205.4	200	200.5	195.5	205.5
		#2 (mP)			371.3	361.8	338.4	331.2	297.2	262.9	230.6	213.6	207.5	217.8	206.6	207.6	207.3	204.2	210.6	213.6	210.3	208	205	204.8	199.2
		#3 (mP)			355.3	356.9	338.4	318.8	290.8	253.3	218.6	207.8	207.3	200.7	204.4	204.2	205.3	204.4	212.3	203.3	209.4	204.7	199.4	199.3	207.1
		Sample: K73D
		Concentration (mM)		160	80	40	20	10	5	2.5	1.25	0.625	0.3125	0.15625	0.078125	0.0390625	0.0195312	0.00976562	0.00488281	0.00244141	0.0012207	0.000610352	0.000305176	0.000152588	7.62939e-05
		#1 (mP)		382.5	367.7	368.7	346.7	335.9	292	248.4	227.1	214.2	206.3	193.4	205.5	196.1	191.3	191.6	200.2	195.2	206.5	187.2	196.4	188.4	191.3
		#2 (mP)		378.7	371.7	364.2	345.3	330	297.9	253.3	217.3	199.7	190.4	203.2	191.8	199.8	194.1	199.9	196.4	189.1	189.9	189.9	190.4	194.1	191.4
		#3 (mP)		373.7	345.3	356.2	343	318.9	295.3	243.5	223.3	193.3	211.1	192.2	194.4	184.8	192.7	199	187.2	188.7	192.3	189.4	197.8	189.4	196.6
		Sample: R75D
		Concentration (mM)		160	80	40	20	10	5	2.5	1.25	0.625	0.3125	0.15625	0.078125	0.0390625	0.0195312	0.00976562	0.00488281	0.00244141	0.0012207	0.000610352	0.000305176	0.000152588	7.62939e-05
		#1 (mP)		327.9	323.1	303.7	275.4	245	228.5	226.1	213.4	204.4	201.3	196.5	202.7	209.4	204.6	203.6	207.5	208.8	200	200.6	203.9	196.1	203.2
		#2 (mP)		336.7	312.7	291.7	258.6	259.1	228.8	221.9	212.8	201.1	201.4	219.2	208.9	204.8	201.9	200	197.9	200.4	198.1	213.5	201.4	204.3	207
		#3 (mP)		339.8	331.7	301	282	241.7	221.1	222.9	213.2	202.9	215.9	204.3	202.4	201.2	211.8	195.6	211.8	196.4	202.7	203.2	204.1	203.5	209.6
		Sample: T82A
		Concentration (mM)						10	5	2.5	1.25	0.625	0.3125	0.15625	0.078125	0.0390625	0.0195312	0.00976562	0.00488281	0.00244141	0.0012207	0.000610352	0.000305176	0.000152588	7.62939e-05
		#1 (mP)						352.8	360.9	353.5	346.6	328.9	288	221.3	207.2	201.7	206.8	201.4	210.1	202.7	204.6	205	199.2	195.4	199.1
		#2 (mP)						364.9	356.6	353.7	348.4	338.9	294.8	242.4	203.7	205	202.6	199.7	200.7	201.9	198	202.8	200.7	204.3	199.6
		#3 (mP)						359.1	352.8	349	341	336.6	288.1	203.7	207.9	203.8	205.2	204	193.3	198.9	200.8	200.1	204.2	194.5	200.4
		Sample: R83D
		Concentration (mM)			80	40	20	10	5	2.5	1.25	0.625	0.3125	0.15625	0.078125	0.0390625	0.0195312	0.00976562	0.00488281	0.00244141	0.0012207	0.000610352	0.000305176	0.000152588	7.62939e-05
		#1 (mP)			350.5	345.5	337.6	336.9	325.1	318.1	294.5	249.3	238	209.3	218.4	205.7	214.6	211.1	219.5	217.5	216.2	213	212.3	203.2	202.4
		#2 (mP)			344.9	346.3	339.7	334.5	320.8	311.8	287.3	242.9	219.9	215.4	210	216.8	213.5	215.8	212.4	213.5	212.7	206	205.7	205.1	204.6
		#3 (mP)			348.5	349.3	338.6	335.9	329.5	307	292.6	258.1	223.6	206.3	211.2	208.5	214.5	207.9	215.5	203.3	214	204.7	212.1	210.3	207.6
		Sample: R97M
		Concentration (mM)	320	160	80	40	20	10	5	2.5	1.25	0.625	0.3125	0.15625	0.078125	0.0390625	0.0195312	0.00976562	0.00488281	0.00244141	0.0012207	0.000610352	0.000305176	0.000152588	7.62939e-05
		#1 (mP)	368.2	346.8	316.8	293.3	265	235.5	229.5	215	198.4	202	197.7	210.6	203.6	206.7	201.4	207.4	209.4	201.6	208.3	210.4	202.7	204.9	205.7
		#2 (mP)	367.6	339.9	311.8	279.2	268.8	238.6	220.9	208	208.4	206.2	223	206.5	202.2	200.2	208.2	202.3	208.7	205.8	200.6	206.2	203.8	204.6	204.2
		#3 (mP)	367.9	346.5	312.8	289.2	262.9	238.7	223.4	204.8	199.4	207	189.6	205.1	209.4	200.9	206.1	201.5	201.5	202.8	204.4	209.2	200.1	203.2	206.6
		Sample: N115A
		Concentration (mM)			80	40	20	10	5	2.5	1.25	0.625	0.3125	0.15625	0.078125	0.0390625	0.0195312	0.00976562	0.00488281	0.00244141	0.0012207	0.000610352	0.000305176	0.000152588	7.62939e-05
		#1 (mP)			350.9	332.9	336.3	324	309.9	291.5	267.4	228.3	210.2	200.5	208.2	206.8	211.1	202.2	214.4	208.4	203.8	209.8	207.3	203.7	202.8
		#2 (mP)			336.8	338.7	329.4	325	302.6	286.8	252.3	229.7	210	218.9	200.3	205.4	207.4	209.8	204.9	200.5	202.1	200	198.6	209.8	200.5
		#3 (mP)			337.4	344.4	337.4	328.9	310.4	280.5	260.6	229.5	214.1	193.1	210.8	207.2	206.6	202.6	213.3	199.7	204.3	197.1	201.9	203.9	200.2
		Sample: K119D
		Concentration (mM)	320	160	80	40	20	10	5	2.5	1.25	0.625	0.3125	0.15625	0.078125	0.0390625	0.0195312	0.00976562	0.00488281	0.00244141	0.0012207	0.000610352	0.000305176	0.000152588	7.62939e-05
		#1 (mP)	382.7	391.5	370.3	379.7	360.2	350.4	335	303.6	273.6	223.9	192.8	203.7	199.6	201.1	205.1	203.3	205	206.4	203.3	201	201.5	200.2	197.2
		#2 (mP)	381.6	372.5	384.2	370.4	364.5	351.6	337.2	295.3	270.5	231.6	214	204.2	206.9	206.9	207.2	207	206.2	211.4	200	209.1	211.3	208.8	199.7
		#3 (mP)	385.3	375	385.1	367.6	357.5	349.4	337.7	295.2	263.9	217.8	191.6	199.5	197.8	202.4	203.4	201.6	202.9	202.4	198.9	207.8	204.9	201.6	201.1

## Sheet: for fig4d transfo 20201217
transfo on plate - colony counts	+ DNA (~2,5µg PCR rpslR 4kb)									- DNA
	20µl spots on CYE+Strep50					20µl spots on CYE				20µl spots on CYE+Strep50					20µl spots on CYE
	1	0.1	0.01	0.001	0.0001	1e-06	1e-07	1e-08	1e-09	1	0.1	0.01	0.001	0.0001	1e-06	1e-07	1e-08	1e-09
Paris WT	45	4	0	0	0	ic	30	2	0	3	0	0	0	0	ic	34	6	0
Paris rocCTAA	ic	ic	ic	60	2	ic	47	6	0	3	1	0	0	0	ic	21	5	0
Paris ΔrocR	ic	ic	ic	43	5	ic	36	0	1	3	0	0	0	0	ic	29	0	0
Paris pLLA96 1sc = Paris rocCK15D, kanR 1sc	ic	36	1	0	0	ic	13	2	0	30	0	0	0	0	ic	21	4	0
Paris pLLA96 2sc = Paris rocCK15D, kanR 2sc	ic	38	3	0	0	ic	22	1	0	1	0	0	0	0	ic	10	0	0
Paris pLLA97 1sc = Paris rocCK18D, kanR 1sc	ic	62	1	0	0	ic	21	3	1	5	0	0	0	0	ic	12	1	0
Paris pLLA97 2sc = Paris rocCK18D, kanR 2sc	ic	36	3	0	0	ic	27	5	1	1	0	0	0	0	ic	22	2	1
Paris pLLA98 1sc = Paris rocCI51A, kanR 1sc	ic	15	1	0	0	ic	19	6	0	2	0	0	0	0	ic	16	1	0
Paris pLLA98 2sc = Paris rocCI51A, kanR 2sc	ic	17	2	0	0	ic	23	1	0	14	3	1	0	0	ic	16	0	0
Paris pLLA99 1sc = Paris rocCS70A, kanR 1sc	ic	27	1	1	0	ic	30	4	0	8	0	0	0	0	ic	18	2	0
Paris pLLA99 2sc = Paris rocCS70A, kanR 2sc	ic	ic	37	3	0	ic	33	4	0	6	1	0	0	0	ic	24	2	1
Paris pLLA100 1sc = Paris rocCK71D, kanR 1sc	ic	ic	77	3	0	ic	23	3	0	9	4	0	0	0	ic	21	4	1
Paris pLLA100 2sc = Paris rocCK71D, kanR 2sc	ic	ic	ic	12	0	ic	21	0	0	27	6	0	0	0	ic	12	2	conta
Paris pLLA101 1sc = Paris rocCK73D, kanR 1sc	ic	ic	100	1	0	ic	25	1	conta	4	0	0	0	0	ic	11	1	1
Paris pLLA101 2sc = Paris rocCK73D, kanR 2sc	ic	ic	ic	13	0	ic	23	3	0	14	3	0	0	0	ic	conta	conta	0
Paris pLLA102 1sc = Paris rocCR75D, kanR 1sc	ic	ic	ic	31	2	ic	27	3	0	13	3	0	0	0	ic	19	2	1
Paris pLLA103 1sc = Paris rocCT82A, kanR 1sc	ic	46	8	0	0	ic	22	6	0	12	3	0	0	0	ic	16	2	0
Paris pLLA104 1sc = Paris rocCR83D, kanR 1sc (+ 1 silent mut)	ic	ic	6	0	0	ic	18	5	0	1	0	0	0	0	ic	19	2	1
Paris pLLA105 1sc = Paris rocCK119D, kanR 1sc	ic	52	4	0	0	ic	17	2	0	2	1	0	0	0	ic	14	0	0
Paris pLLA105 2sc = Paris rocCK119D, kanR 2sc	ic	ic	16	0	0	ic	23	1	0	1	0	0	0	0	ic	18	conta	conta
Paris pLLA106 2sc = Paris rocCS70A-S72A, kanR 2sc	ic	67	4	0	0	ic	19	2	0	4	0	0	0	0	ic	7	1	0
	10µl plate on CYE+Strep50					10µl spots on CYE				50µl plate on CYE+Strep50					10µl spots on CYE
	1	0.1	0.01	0.001	0.0001	1e-06	1e-07	1e-08	1e-09	1	0.1	0.01	0.001	0.0001	1e-06	1e-07	1e-08	1e-09
Paris WT						ic	15	5	0	7					ic	10	2	0
Paris rocCTAA						ic	21	3	0	5					59	2	2	0
Paris ΔrocR						ic	18	0	0	4					ic	8	3	2
Paris pLLA96 1sc = Paris rocCK15D, kanR 1sc						53	6	0	0	42					38	2	2	0
Paris pLLA96 2sc = Paris rocCK15D, kanR 2sc						ic	47	6	2	0					ic	11	1	0
Paris pLLA97 1sc = Paris rocCK18D, kanR 1sc						ic	8	0	0	2					46	10	0	0
Paris pLLA97 2sc = Paris rocCK18D, kanR 2sc						ic	9	1	0	2					ic	7	1	0
Paris pLLA98 1sc = Paris rocCI51A, kanR 1sc						ic	11	1	0	1					ic	13	1	0
Paris pLLA98 2sc = Paris rocCI51A, kanR 2sc						ic	12	0	0	21					ic	10	0	0
Paris pLLA99 1sc = Paris rocCS70A, kanR 1sc						ic	9	3	1	7					ic	15	1	0
Paris pLLA99 2sc = Paris rocCS70A, kanR 2sc						ic	14	3	1	11					ic	12	1	0
Paris pLLA100 1sc = Paris rocCK71D, kanR 1sc						ic	14	0	0	17					ic	8	1	0
Paris pLLA100 2sc = Paris rocCK71D, kanR 2sc						ic	13	0	0	62					ic	8	0	conta
Paris pLLA101 1sc = Paris rocCK73D, kanR 1sc						ic	11	3	conta	9					ic	12	0	0
Paris pLLA101 2sc = Paris rocCK73D, kanR 2sc						ic	15	2	0	19					48	conta	conta	0
Paris pLLA102 1sc = Paris rocCR75D, kanR 1sc						ic	8	2	0	21					ic	9	1	0
Paris pLLA103 1sc = Paris rocCT82A, kanR 1sc						ic	15	0	0	18					ic	7	1	0
Paris pLLA104 1sc = Paris rocCR83D, kanR 1sc (+ 1 silent mut)						ic	8	0	1	4					ic	7	0	1
Paris pLLA105 1sc = Paris rocCK119D, kanR 1sc						50	7	3	1	4					35	4	1	0
Paris pLLA105 2sc = Paris rocCK119D, kanR 2sc						ic	9	2	0	1					50	conta	conta	conta
Paris pLLA106 2sc = Paris rocCS70A-S72A, kanR 2sc						41	9	0	0	3					24	4	2	0
								cells +DNA rpsl
	tot cells+rpsl /ml	rpslR cells+rpsl /ml	tot cells-DNA /ml	rpslR cells-DNA /ml	transfo efficiency PCR rpslR	spontaneous mutation frequency (strR)		+AB (str) = a	-AB = b	a/b	écart-type a/b = 2*RACINE( (a/(b^3)) * (a+b) )	écart-type transfo efficiency (produit en croix grace à a/b et écart-type de a/b)		st dev on tot cells = +/- 2*RACINE(CFU tot)	écart-type nb tot cells (produit en croix grace à b et écart-type de b)		st dev on transformants = +/- 2*RACINE(CFU ABr)	écart-type nb transformants (produit en croix grace à b et écart-type de b)
Paris WT	22500000000	2125	19250000000	145	9.44444e-08	7.53247e-09		49	52	0.942308	0.375218	3.76069e-08		14.4222	6.24038e+09		14	607.143
Paris rocCTAA	26125000000	2000000	13525000000	212.5	7.6555e-05	1.57116e-08		62	77	0.805195	0.274788	2.61258e-05		17.5499	5.95444e+09		15.748	508001
Paris ΔrocR	27000000000	2325000	16750000000	115	8.61111e-05	6.86567e-09		48	55	0.872727	0.344767	3.40178e-05		14.8324	7.28136e+09		13.8564	671170
Paris pLLA96 1sc = Paris rocCK15D, kanR 1sc	6950000000	11500	11925000000	1170	1.65468e-06	9.81132e-08		37	74	0.5	0.201347	6.66328e-07		17.2047	1.61584e+09		12.1655	3781.18
Paris pLLA96 2sc = Paris rocCK15D, kanR 2sc	30750000000	17000	7750000000	50	5.52846e-07	6.45161e-09		41	78	0.525641	0.202793	2.13289e-07		17.6635	6.9635e+09		12.8062	5309.91
Paris pLLA97 1sc = Paris rocCK18D, kanR 1sc	16750000000	18000	6400000000	145	1.07463e-06	2.26563e-08		63	33	1.90909	0.820474	4.61845e-07		11.4891	5.8316e+09		15.8745	4535.57
Paris pLLA97 2sc = Paris rocCK18D, kanR 2sc	14375000000	16500	9500000000	45	1.14783e-06	4.73684e-09		39	43	0.906977	0.401113	5.07629e-07		13.1149	4.38433e+09		12.49	5284.23
Paris pLLA98 1sc = Paris rocCI51A, kanR 1sc	15125000000	6250	9000000000	60	4.13223e-07	6.66667e-09		16	37	0.432432	0.258777	2.47282e-07		12.1655	4.97307e+09		8	3125
Paris pLLA98 2sc = Paris rocCI51A, kanR 2sc	14250000000	9250	13000000000	760	6.49123e-07	5.84615e-08		19	36	0.527778	0.299319	3.68138e-07		12	4750000000		8.7178	4244.19
Paris pLLA99 1sc = Paris rocCS70A, kanR 1sc	18500000000	22833.3	11000000000	270	1.23423e-06	2.45455e-08		29	47	0.617021	0.2914	5.8289e-07		13.7113	5.397e+09		10.7703	8480.09
Paris pLLA99 2sc = Paris rocCS70A, kanR 2sc	20125000000	167500	11000000000	310	8.32298e-06	2.81818e-08		40	55	0.727273	0.302258	3.45907e-06		14.8324	5.42731e+09		12.6491	52968.2
Paris pLLA100 1sc = Paris rocCK71D, kanR 1sc	20250000000	267500	12125000000	782.5	1.32099e-05	6.45361e-08		80	40	2	0.774597	5.11616e-06		12.6491	6.40361e+09		17.8885	59814.8
Paris pLLA100 2sc = Paris rocCK71D, kanR 2sc	17000000000	600000	12000000000	1707.5	3.52941e-05	1.42292e-07		12	34	0.352941	0.237018	2.37018e-05		11.6619	5.83095e+09		6.9282	346410
Paris pLLA101 1sc = Paris rocCK73D, kanR 1sc	14625000000	275000	11250000000	190	1.88034e-05	1.68889e-08		101	40	2.525	0.943431	7.02564e-06		12.6491	4.62483e+09		20.0998	54727
Paris pLLA101 2sc = Paris rocCK73D, kanR 2sc	15375000000	650000	4800000000	740	4.22764e-05	1.54167e-07		13	43	0.302326	0.191378	2.67619e-05		13.1149	4.68933e+09		7.2111	360555
Paris pLLA102 1sc = Paris rocCR75D, kanR 1sc	14125000000	1275000	9625000000	747.5	9.02655e-05	7.76623e-08		33	40	0.825	0.388024	4.24547e-05		12.6491	4.46672e+09		11.4891	443898
Paris pLLA103 1sc = Paris rocCT82A, kanR 1sc	28000000000	31500	8750000000	705	1.125e-06	8.05714e-08		54	43	1.25581	0.513346	4.59872e-07		13.1149	8.53992e+09		14.6969	8573.21
Paris pLLA104 1sc = Paris rocCR83D, kanR 1sc (+ 1 silent mut)	21000000000	30000	13250000000	65	1.42857e-06	4.90566e-09		6	32	0.1875	0.166829	1.27108e-06		11.3137	7.42462e+09		4.89898	24494.9
Paris pLLA105 1sc = Paris rocCK119D, kanR 1sc	11625000000	23000	5375000000	90	1.97849e-06	1.67442e-08		56	80	0.7	0.243926	6.89438e-07		17.8885	2.59943e+09		14.9666	6147.01
Paris pLLA105 2sc = Paris rocCK119D, kanR 2sc	11375000000	80000	11500000000	35	7.03297e-06	3.04348e-09		16	35	0.457143	0.275914	4.24482e-06		11.8322	3.84545e+09		8	40000
Paris pLLA106 2sc = Paris rocCS70A-S72A, kanR 2sc	8150000000	26750	3725000000	130	3.28221e-06	3.48993e-08		71	71	1	0.335673	1.10175e-06		16.8523	1.93445e+09		16.8523	6349.28
if data: U1 ±σ1, U2±σ2 et U3 ±σ3, then average is M with σM = √ (σ1²+σ2²+σ3²)								cells -DNA
moyenne entre les sous-clones	moyenne Ftransfo	écart-type Ftransfo	moyenne Fspont	écart-type Fspont				+AB (str) = a	-AB = b	a/b	écart-type a/b = 2*RACINE( (a/(b^3)) * (a+b) )	écart-type spont mut efficiency (produit en croix grace à a/b et écart-type de a/b)		st dev on tot cells = +/- 2*RACINE(CFU tot)	écart-type nb tot cells (produit en croix grace à b et écart-type de b)		st dev on spont mutants = +/- 2*RACINE(CFU ABr)	écart-type nb spont mut (produit en croix grace à b et écart-type de b)
Paris WT	9.44444e-08	3.76069e-08	7.53247e-09	5.20189e-09				10	52	0.192308	0.132807	5.20189e-09		14.4222	5.33899e+09		6.32456	91.7061
Paris rocCTAA	7.6555e-05	2.61258e-05	1.57116e-08	1.09913e-08				9	89	0.101124	0.0707423	1.09913e-08		18.868	2.86729e+09		6	141.667
Paris ΔrocR	8.61111e-05	3.40178e-05	6.86567e-09	5.6058e-09				7	42	0.166667	0.136083	5.6058e-09		12.9615	5.16916e+09		5.2915	86.9318
Paris pLLA96 = Paris rocCK15D, kanR	1.10376e-06	6.99632e-07	5.22824e-08	3.58266e-08				72	67	1.07463	0.364831	3.3309e-08		16.3707	2.91374e+09		16.9706	275.772
Paris pLLA97 = Paris rocCK18D, kanR	1.11123e-06	6.86286e-07	1.36965e-08	1.88603e-08				1	22	0.0454545	0.0929522	1.31932e-08		9.38083	3.30461e+09		2	100
Paris pLLA98 = Paris rocCI51A, kanR	5.31173e-07	4.43479e-07	3.25641e-08	3.06813e-08				7	69	0.101449	0.0804845	1.79743e-08		16.6132	1.54094e+09		5.2915	109.61
Paris pLLA99 = Paris rocCS70A, kanR	4.77861e-06	3.50784e-06	2.63636e-08	2.1989e-08				3	33	0.0909091	0.10964	5.71285e-09		11.4891	3.30748e+09		3.4641	51.9615
Paris pLLA100 = Paris rocCK71D, kanR	2.4252e-05	2.42477e-05	1.03414e-07	7.45994e-08				3	31	0.0967742	0.117027	8.06189e-09		11.1355	3.2329e+09		3.4641	69.282
Paris pLLA101 = Paris rocCK73D, kanR	3.05399e-05	2.76687e-05	8.55278e-08	6.89553e-08				39	26	1.5	0.759555	2.96032e-08		10.198	5.09902e+09		12.49	243.395
Paris pLLA102 = Paris rocCR75D, kanR	9.02655e-05	4.24547e-05	7.76623e-08	3.74964e-08				15	36	0.416667	0.256098	1.50865e-08		12	3.66667e+09		7.74597	139.427
Paris pLLA103 = Paris rocCT82A, kanR	1.125e-06	4.59872e-07	8.05714e-08	4.22565e-08				18	40	0.45	0.255441	1.59973e-08		12.6491	3.47851e+09		8.48528	146.135
Paris pLLA104 = Paris rocCR83D, kanR	1.42857e-06	1.27108e-06	4.90566e-09	4.73932e-09				30	35	0.857143	0.426526	3.2114e-08		11.8322	4.099e+09		10.9545	285.729
Paris pLLA105 = Paris rocCK119D, kanR	4.50573e-06	4.30045e-06	9.89383e-09	1.41439e-08				95	22	4.31818	2.04339	6.73332e-08		9.38083	5.11682e+09		19.4936	350.372
Paris pLLA106 = Paris rocCS70A-S72A, kanR	3.28221e-06	1.10175e-06	3.48993e-08	2.87086e-08				13	25	0.52	0.355618	1.155e-08		10	4500000000		7.2111	105.393
								36	48	0.75	0.330719	6.79811e-08		13.8564	1.38564e+09		12	246.667
								37	32	1.15625	0.558252	3.74964e-08		11.3137	3.40295e+09		12.1655	245.776
								33	26	1.26923	0.665661	4.22565e-08		10.198	3.43203e+09		11.4891	245.449
								5	30	0.166667	0.161015	4.73932e-09		10.9545	4.83822e+09		4.47214	58.1378
								7	54	0.12963	0.104149	1.34528e-08		14.6969	1.46289e+09		5.2915	68.0336
								2	68	0.0294118	0.0422018	4.36697e-09		16.4924	2.78916e+09		2.82843	49.4975
								7	38	0.184211	0.151534	2.87086e-08		12.3288	1.20855e+09		5.2915	98.2708

## Sheet: for fig4d transfo 20210127
	transfo on plate - colony counts	+ DNA (~2,5µg PCR rpslR 4kb)									- DNA
		20µl spots on CYE+Strep50					20µl spots on CYE				20µl spots on CYE+Strep50					20µl spots on CYE
n°		1	0.1	0.01	0.001	0.0001	1e-06	1e-07	1e-08	1e-09	1	0.1	0.01	0.001	0.0001	1e-06	1e-07	1e-08	1e-09	plates 1 to 9
1	Paris WT	ic	10	2	0	0	ic	40	6	0	1	0	0	0	0	ic	28	5	1	plates 10 to 12
2	Paris rocCTAA	ic	ic	ic	ic	7	ic	26	5	0	19	2	0	0	0	ic	22	4	0	plates 13 to 18
4	Paris ΔrocR	ic	ic	ic	47	1	ic	31	4	0	8	0	0	0	0	ic	23	4	0
5	Paris pLLA96 1sc = Paris rocCK15D, kanR 1sc	ic	36	8	0	0	ic	38	2	0	3	0	0	0	0	ic	28	2	0
6	Paris pLLA96 2sc = Paris rocCK15D, kanR 2sc	ic	8	3	0	0	ic	23	7	1	13	2	0	0	0	ic	21	1	0
7	Paris pLLA97 1sc = Paris rocCK18D, kanR 1sc	ic	16	1	0	0	ic	33	2	0	3	0	0	0	0	ic	24	2	0
8	Paris pLLA97 2sc = Paris rocCK18D, kanR 2sc	ic	21	1	0	0	ic	34	5	0	3	1	0	0	0	ic	30	6	0
9	Paris pLLA98 1sc = Paris rocCI51A, kanR 1sc	44	2	1	0	0	ic	33	2	0	7	1	0	0	0	ic	26	3	1
10	Paris pLLA98 2sc = Paris rocCI51A, kanR 2sc	ic	8	1	0	0	ic	25	1	0	1	0	0	0	0	ic	12	2	0
11	Paris pLLA99 1sc = Paris rocCS70A, kanR 1sc	ic	21	1	0	0	ic	35	8	1	13	1	0	0	0	ic	32	2	0
12	Paris pLLA99 2sc = Paris rocCS70A, kanR 2sc	ic	17	1	0	0	ic	41	9	0	4	1	0	0	0	ic	29	4	0
13	Paris pLLA100 1sc = Paris rocCK71D, kanR 1sc	ic	ic	ic	10	0	ic	27	4	0	22	2	0	0	0	ic	20	4	0
14	Paris pLLA100 2sc = Paris rocCK71D, kanR 2sc	ic	ic	ic	ic	3	ic	36	6	0	10	0	0	0	0	ic	39	3	0
15	Paris pLLA101 1sc = Paris rocCK73D, kanR 1sc	ic	ic	ic	ic	2	ic	29	6	2	14	2	0	0	0	ic	38	4	0
16	Paris pLLA101 2sc = Paris rocCK73D, kanR 2sc	ic	ic	ic	64	1	ic	37	5	0	14	1	0	0	0	ic	29	2	0
17	Paris pLLA102 1sc = Paris rocCR75D, kanR 1sc	ic	ic	ic	ic	4	ic	25	2	0	3	0	0	0	0	ic	20	1	0
18	Paris pLLA102 3sc = Paris rocCR75D, kanR 3sc	ic	ic	ic	ic	9	ic	33	5	0	4	conta	0	0	0	ic	20	3	1
19	Paris pLLA103 1sc = Paris rocCT82A, kanR 1sc	ic	ic	14	1	0	ic	18	0	0	10	1	0	0	0	ic	14	2	0
20	Paris pLLA103 3sc = Paris rocCT82A, kanR 3sc	ic	ic	15	0	0	ic	27	5	0	4	2	0	0	0	ic	22	1	0
21	Paris pLLA104 1sc = Paris rocCR83D, kanR 1sc (+ 1 silent mut)	ic	ic	ic	3	0	ic	19	2	0	3	0	0	0	0	ic	27	1	0
22	Paris pLLA104 3sc = Paris rocCR83D, kanR 3sc (+ 1 silent mut)	ic	ic	ic	3	0	ic	33	4	0	5	0	0	0	0	ic	15	4	0
23	Paris pLLA105 1sc = Paris rocCK119D, kanR 1sc	ic	ic	7	0	0	ic	15	5	0	3	0	0	0	0	ic	20	3	0
24	Paris pLLA105 2sc = Paris rocCK119D, kanR 2sc	ic	ic	18	0	0	ic	18	3	0	29	4	0	0	0	ic	17	0	0
25	Paris pLLA106 2sc = Paris rocCS70A-S72A, kanR 2sc	ic	ic	17	0	0	ic	26	3	0	4	1	0	0	0	ic	16	0	0
26	Paris pLLA106 4sc = Paris rocCS70A-S72A, kanR 4sc	ic	ic	8	1	0	ic	22	1	0	10	1	0	0	0	ic	14	3	0
		20µl spots on CYE+Strep50					10µl spots on CYE				50µl plate on CYE+Strep50					10µl spots on CYE
		1	0.1	0.01	0.001	0.0001	1e-06	1e-07	1e-08	1e-09	1	0.1	0.01	0.001	0.0001	1e-06	1e-07	1e-08	1e-09
1	Paris WT	35	3	2	0	0	ic	22	4	0	4					ic	16	2	1
2	Paris rocCTAA	ic	ic	ic	62	1	ic	16	0	0	16					ic	11	0	0
4	Paris ΔrocR	ic	ic	ic	49	0	ic	16	3	0	6					ic	15	2	0
5	Paris pLLA96 1sc = Paris rocCK15D, kanR 1sc	ic	35	4	0	0	ic	17	1	0	5					ic	18	0	0
6	Paris pLLA96 2sc = Paris rocCK15D, kanR 2sc	ic	22	3	0	0	ic	13	0	0	13					ic	18	2	1
7	Paris pLLA97 1sc = Paris rocCK18D, kanR 1sc	ic	18	0	0	0	ic	9	1	0	4					ic	12	1	1
8	Paris pLLA97 2sc = Paris rocCK18D, kanR 2sc	ic	32	1	0	0	ic	22	3	1	1					ic	15	1	0
9	Paris pLLA98 1sc = Paris rocCI51A, kanR 1sc	47	7	0	0	0	ic	28	2	0	10					ic	12	3	0
10	Paris pLLA98 2sc = Paris rocCI51A, kanR 2sc	39	9	0	0	0	ic	21	0	0	2					ic	20	2	2
11	Paris pLLA99 1sc = Paris rocCS70A, kanR 1sc	ic	19	0	0	0	ic	18	2	0	26					ic	21	6	0
12	Paris pLLA99 2sc = Paris rocCS70A, kanR 2sc	ic	11	3	0	0	ic	18	7	0	9					ic	17	0	0
13	Paris pLLA100 1sc = Paris rocCK71D, kanR 1sc	ic	ic	ic	14	0	ic	12	1	0	21					ic	15	0	0
14	Paris pLLA100 2sc = Paris rocCK71D, kanR 2sc	ic	ic	ic	ic	5	ic	14	2	0	14					ic	21	0	0
15	Paris pLLA101 1sc = Paris rocCK73D, kanR 1sc	ic	ic	ic	ic	4	ic	18	0	0	7					ic	21	3	0
16	Paris pLLA101 2sc = Paris rocCK73D, kanR 2sc	ic	ic	ic	ic	6	ic	24	2	2	18					ic	12	1	0
17	Paris pLLA102 1sc = Paris rocCR75D, kanR 1sc	ic	ic	ic	ic	7	ic	12	0	0	1					ic	14	2	0
18	Paris pLLA102 3sc = Paris rocCR75D, kanR 3sc	ic	ic	ic	ic	11	ic	10	1	0	14					ic	9	1	0
19	Paris pLLA103 1sc = Paris rocCT82A, kanR 1sc	ic	ic	15	0	0	ic	15	1	0	7					ic	11	1	0
20	Paris pLLA103 3sc = Paris rocCT82A, kanR 3sc	ic	ic	17	3	0	ic	12	0	0	5					ic	10	1	0
21	Paris pLLA104 1sc = Paris rocCR83D, kanR 1sc (+ 1 silent mut)	ic	ic	41	1	0	ic	10	0	0	0					ic	10	4	0
22	Paris pLLA104 3sc = Paris rocCR83D, kanR 3sc (+ 1 silent mut)	ic	ic	48	2	0	ic	13	2	0	7					ic	11	0	0
23	Paris pLLA105 1sc = Paris rocCK119D, kanR 1sc	ic	ic	9	0	0	ic	8	0	0	1					ic	11	1	0
24	Paris pLLA105 2sc = Paris rocCK119D, kanR 2sc	ic	ic	17	0	0	ic	12	1	0	48					ic	11	2	0
25	Paris pLLA106 2sc = Paris rocCS70A-S72A, kanR 2sc	ic	ic	13	1	0	ic	6	2	0	1					ic	6	1	0
26	Paris pLLA106 4sc = Paris rocCS70A-S72A, kanR 4sc	ic	ic	15	1	0	ic	12	2	0	26					ic	10	1	0
									cells +DNA rpsl
		total cells+rpsl /ml	rpslR cells+rpsl /ml	total cells-DNA /ml	rpslR cells-DNA /ml	transfo efficiency PCR rpslR	spontaneous mutation frequency (strR)		+AB (str) = a	-AB = b	a/b	écart-type a/b = 2*RACINE( (a/(b^3)) * (a+b) )	écart-type transfo efficiency (produit en croix grace à a/b et écart-type de a/b)		st dev on tot cells = +/- 2*RACINE(CFU tot)	écart-type nb tot cells (produit en croix grace à b et écart-type de b)		st dev on transformants = +/- 2*RACINE(CFU ABr)	écart-type nb transformants (produit en croix grace à b et écart-type de b)
1	Paris WT	28000000000	4562.5	18750000000	65	1.62946e-07	3.46667e-09		52	72	0.722222	0.262872	5.93086e-08		16.9706	6.59966e+09		14.4222	1265.41
2	Paris rocCTAA	17500000000	2650000	13250000000	647.5	0.000151429	4.88679e-08		70	47	1.48936	0.561727	5.71127e-05		13.7113	5.10527e+09		16.7332	633471
4	Paris ΔrocR	20375000000	1937500	16625000000	260	9.5092e-05	1.56391e-08		97	54	1.7963	0.609977	3.22909e-05		14.6969	5.54537e+09		19.6977	393447
5	Paris pLLA96 1sc = Paris rocCK15D, kanR 1sc	14000000000	23875	15000000000	125	1.70536e-06	8.33333e-09		83	58	1.43103	0.48982	5.83716e-07		15.2315	3.67658e+09		18.2209	5241.24
6	Paris pLLA96 2sc = Paris rocCK15D, kanR 2sc	18125000000	11250	13375000000	705	6.2069e-07	5.27103e-08		36	44	0.818182	0.367745	2.78979e-07		13.2665	5.46489e+09		12	3750
7	Paris pLLA97 1sc = Paris rocCK18D, kanR 1sc	11375000000	7750	11000000000	115	6.81319e-07	1.04545e-08		35	45	0.777778	0.350583	3.07104e-07		13.4164	3.39137e+09		11.8322	2619.98
8	Paris pLLA97 2sc = Paris rocCK18D, kanR 2sc	23500000000	9125	17500000000	210	3.88298e-07	1.2e-08		55	65	0.846154	0.31005	1.42281e-07		16.1245	5.82963e+09		14.8324	2460.83
9	Paris pLLA98 1sc = Paris rocCI51A, kanR 1sc	18625000000	2262.5	17500000000	400	1.21477e-07	2.28571e-08		101	65	1.55385	0.494168	3.8633e-08		16.1245	4.62029e+09		20.0998	450.254
10	Paris pLLA98 2sc = Paris rocCI51A, kanR 2sc	14875000000	3862.5	14000000000	45	2.59664e-07	3.21429e-09		57	47	1.21277	0.4779	1.02323e-07		13.7113	4.33948e+09		15.0997	1023.2
11	Paris pLLA99 1sc = Paris rocCS70A, kanR 1sc	23875000000	8625	26750000000	710	3.61257e-07	2.65421e-08		41	64	0.640625	0.256299	1.4453e-07		16	5968750000		12.8062	2694
12	Paris pLLA99 2sc = Paris rocCS70A, kanR 2sc	38375000000	8500	17125000000	315	2.21498e-07	1.83942e-08		32	75	0.426667	0.180179	9.35377e-08		17.3205	8.86233e+09		11.3137	3005.2
13	Paris pLLA100 1sc = Paris rocCK71D, kanR 1sc	13875000000	600000	15000000000	735	4.32432e-05	4.9e-08		24	44	0.545455	0.276829	2.19468e-05		13.2665	4.18347e+09		9.79796	244949
14	Paris pLLA100 2sc = Paris rocCK71D, kanR 2sc	20500000000	2000000	19125000000	390	9.7561e-05	2.03922e-08		8	58	0.137931	0.104041	7.35901e-05		15.2315	5.38356e+09		5.65685	1.41421e+06
15	Paris pLLA101 1sc = Paris rocCK73D, kanR 1sc	20125000000	1500000	22500000000	495	7.45342e-05	2.2e-08		6	55	0.109091	0.0938051	6.40904e-05		14.8324	5.42731e+09		4.89898	1.22474e+06
16	Paris pLLA101 2sc = Paris rocCK73D, kanR 2sc	21875000000	2425000	11625000000	480	0.000110857	4.12903e-08		71	70	1.01429	0.341682	3.73444e-05		16.7332	5.22913e+09		16.8523	575589
17	Paris pLLA102 1sc = Paris rocCR75D, kanR 1sc	11625000000	2750000	12250000000	85	0.000236559	6.93878e-09		11	39	0.282051	0.192581	0.00016152		12.49	3.72298e+09		6.63325	1.65831e+06
18	Paris pLLA102 3sc = Paris rocCR75D, kanR 3sc	15375000000	5000000	11000000000	240	0.000325203	2.18182e-08		20	49	0.408163	0.216608	0.000172582		14	4.39286e+09		8.94427	2.23607e+06
19	Paris pLLA103 1sc = Paris rocCT82A, kanR 1sc	10750000000	67500	9500000000	320	6.27907e-06	3.36842e-08		30	34	0.882353	0.442041	3.14568e-06		11.6619	3.68722e+09		10.9545	24647.5
20	Paris pLLA103 3sc = Paris rocCT82A, kanR 3sc	15625000000	96250	9000000000	350	6.16e-06	3.88889e-08		35	44	0.795455	0.360328	2.79038e-06		13.2665	4.71111e+09		11.8322	32538.4
21	Paris pLLA104 1sc = Paris rocCR83D, kanR 1sc (+ 1 silent mut)	9875000000	138750	17125000000	150	1.40506e-05	8.75912e-09		45	31	1.45161	0.677642	6.55912e-06		11.1355	3.5472e+09		13.4164	41367.3
22	Paris pLLA104 3sc = Paris rocCR83D, kanR 3sc (+ 1 silent mut)	17375000000	160000	12375000000	195	9.20863e-06	1.57576e-08		53	52	1.01923	0.397885	3.59485e-06		14.4222	4.81896e+09		14.5602	43955.4
23	Paris pLLA105 1sc = Paris rocCK119D, kanR 1sc	12125000000	40000	11500000000	85	3.29897e-06	7.3913e-09		16	28	0.571429	0.358162	2.06774e-06		10.583	4.58282e+09		8	20000
24	Paris pLLA105 2sc = Paris rocCK119D, kanR 2sc	11500000000	87500	12000000000	1342.5	7.6087e-06	1.11875e-07		35	34	1.02941	0.495759	3.6643e-06		11.6619	3.94447e+09		11.8322	29580.4
25	Paris pLLA106 2sc = Paris rocCS70A-S72A, kanR 2sc	13500000000	71250	8000000000	185	5.27778e-06	2.3125e-08		31	37	0.837838	0.408002	2.57012e-06		12.1655	4.43877e+09		11.1355	25593.8
26	Paris pLLA106 4sc = Paris rocCS70A-S72A, kanR 4sc	12000000000	53750	10500000000	510	4.47917e-06	4.85714e-08		25	37	0.675676	0.349859	2.31927e-06		12.1655	3.94558e+09		10	21500
	if data: U1 ±σ1, U2±σ2 et U3 ±σ3, then average is M with σM = √ (σ1²+σ2²+σ3²)								cells -DNA
	moyenne entre les sous-clones	moyenne Ftransfo	écart-type Ftransfo	moyenne Fspont	écart-type Fspont				+AB (str) = a	-AB = b	a/b	écart-type a/b = 2*RACINE( (a/(b^3)) * (a+b) )	écart-type spont mut efficiency (produit en croix grace à a/b et écart-type de a/b)		st dev on tot cells = +/- 2*RACINE(CFU tot)	écart-type nb tot cells (produit en croix grace à b et écart-type de b)		st dev on spont mutants = +/- 2*RACINE(CFU ABr)	écart-type nb spont mut (produit en croix grace à b et écart-type de b)
	Paris WT	1.62946e-07	5.93086e-08	3.46667e-09	3.24364e-09			1	5	53	0.0943396	0.0882704	3.24364e-09		14.5602	5.15102e+09		4.47214	58.1378
	Paris rocCTAA	0.000151429	5.71127e-05	4.88679e-08	2.27231e-08			2	37	37	1	0.464991	2.27231e-08		12.1655	4.35657e+09		12.1655	212.897
	Paris ΔrocR	9.5092e-05	3.22909e-05	1.56391e-08	9.59766e-09			4	14	44	0.318182	0.195267	9.59766e-09		13.2665	5.01263e+09		7.48331	138.976
	Paris pLLA96 = Paris rocCK15D, kanR	1.16302e-06	6.46958e-07	3.05218e-08	2.63794e-08			5	8	48	0.166667	0.127294	6.36469e-09		13.8564	4.33013e+09		5.65685	88.3883
	Paris pLLA97 = Paris rocCK18D, kanR	5.34808e-07	3.38462e-07	1.12273e-08	1.41302e-08			6	28	43	0.651163	0.316254	2.56001e-08		13.1149	4.07934e+09		10.583	266.465
	Paris pLLA98 = Paris rocCI51A, kanR	1.9057e-07	1.09373e-07	1.30357e-08	1.33193e-08			7	7	40	0.175	0.143396	8.56653e-09		12.6491	3.47851e+09		5.2915	86.9318
	Paris pLLA99 = Paris rocCS70A, kanR	2.91377e-07	1.72158e-07	2.24681e-08	1.55042e-08			8	5	52	0.0961538	0.0900425	1.12373e-08		14.4222	4.85363e+09		4.47214	187.83
	Paris pLLA100 = Paris rocCK71D, kanR	7.04021e-05	7.67929e-05	3.46961e-08	2.35667e-08			9	18	45	0.4	0.223109	1.27491e-08		13.4164	5.21749e+09		8.48528	188.562
	Paris pLLA101 = Paris rocCK73D, kanR	9.26957e-05	7.41767e-05	3.16452e-08	2.1798e-08			10	3	38	0.0789474	0.0946907	3.85526e-09		12.3288	4.5422e+09		3.4641	51.9615
	Paris pLLA102 = Paris rocCR75D, kanR	0.000280881	0.000236375	1.43785e-08	1.46677e-08			11	40	61	0.655738	0.266825	1.08002e-08		15.6205	6.84997e+09		12.6491	224.522
	Paris pLLA103 = Paris rocCT82A, kanR	6.21953e-06	4.20495e-06	3.62865e-08	3.37949e-08			12	14	50	0.28	0.169328	1.11237e-08		14.1421	4.84368e+09		7.48331	168.375
	Paris pLLA104 = Paris rocCR83D, kanR	1.16296e-05	7.47964e-06	1.22583e-08	1.50159e-08			13	45	39	1.15385	0.504869	2.14401e-08		12.49	4.80384e+09		13.4164	219.135
	Paris pLLA105 = Paris rocCK119D, kanR	5.45383e-06	4.20745e-06	5.96332e-08	4.84536e-08			14	24	63	0.380952	0.182761	9.78311e-09		15.8745	4.81905e+09		9.79796	159.217
	Paris pLLA106 = Paris rocCS70A-S72A, kanR	4.87847e-06	3.46187e-06	3.58482e-08	3.22736e-08			15	23	66	0.348485	0.168761	1.0654e-08		16.2481	5.53912e+09		9.59166	206.429
								16	33	44	0.75	0.345425	1.90169e-08		13.2665	3.50507e+09		11.4891	167.115
								17	4	37	0.108108	0.113802	7.30422e-09		12.1655	4.02778e+09		4	85
								18	18	34	0.529412	0.308638	1.27196e-08		11.6619	3.77297e+09		8.48528	113.137
								19	18	28	0.642857	0.388426	2.03526e-08		10.583	3.59066e+09		8.48528	150.849
								20	11	34	0.323529	0.224447	2.6979e-08		11.6619	3.08697e+09		6.63325	211.058
								21	3	42	0.0714286	0.0853735	1.04692e-08		12.9615	5.28489e+09		3.4641	173.205
								22	12	30	0.4	0.273252	1.07645e-08		10.9545	4.51871e+09		6.9282	112.583
								23	4	35	0.114286	0.12064	7.80224e-09		11.8322	3.88771e+09		4	85
								24	81	30	2.7	1.15412	4.78213e-08		10.9545	4.38178e+09		18	298.333
								25	6	23	0.26087	0.239173	2.12017e-08		9.59166	3.33623e+09		4.89898	151.052
								26	37	28	1.32143	0.661989	2.43326e-08		10.583	3.96863e+09		12.1655	167.687

## Sheet: for fig4d transfo 20210316
	transfo on plate - colony counts	+ DNA (~1,8µg PCR rpslR 4kb)									- DNA
		20µl spots on CYE+Strep50					20µl spots on CYE				20µl spots on CYE+Strep50					20µl spots on CYE
n°		1	0.1	0.01	0.001	0.0001	1e-06	1e-07	1e-08	1e-09	1	0.1	0.01	0.001	0.0001	1e-06	1e-07	1e-08	1e-09	plates CYE 1 to 11
1	Paris WT	ic	ic	14	0	0	ic	48	10	1	0	0	0	0	0	ic	44	9	0	plates CYEstr 1 to 7
2	Paris rocCTAA	ic	ic	ic	ic	10	ic	44	7	1	20	2	0	0	0	ic	23	0	0	plates CYEstr 8 to 11
4	Paris ΔrocR	ic	ic	ic	ic	7	ic	47	5	1	ic	18	0	0	0	ic	46	8	1
8	Paris pLLA96 1sc = Paris rocCK15D, kanR 1sc	ic	ic	57	1	1	ic	48	10	0	7	2	0	0	0	ic	41	7	1
9	Paris pLLA96 2sc = Paris rocCK15D, kanR 2sc	ic	ic	33	3	0	ic	47	6	0	3	0	0	0	0	ic	40	5	0
10	Paris pLLA97 1sc = Paris rocCK18D, kanR 1sc	ic	ic	47	3	0	ic	48	5	0	24	1	0	0	0	ic	42	9	0
11	Paris pLLA97 2sc = Paris rocCK18D, kanR 2sc	ic	ic	39	3	0	ic	45	7	0	3	0	0	0	0	ic	28	3	1
12	Paris pLLA98 1sc = Paris rocCI51A, kanR 1sc	ic	ic	17	1	0	ic	54	16	0	7	0	0	0	0	ic	27	5	0
13	Paris pLLA98 2sc = Paris rocCI51A, kanR 2sc	ic	ic	40	1	0	ic	54	8	1	9	1	0	0	0	ic	37	6	0
14	Paris pLLA99 1sc = Paris rocCS70A, kanR 1sc	ic	ic	ic	6	0	ic	38	7	0	26	4	0	0	0	ic	38	3	1
15	Paris pLLA99 2sc = Paris rocCS70A, kanR 2sc	ic	ic	15	0	0	ic	51	3	0	2	0	0	0	0	ic	36	2	0
16	Paris pLLA100 1sc = Paris rocCK71D, kanR 1sc	ic	ic	ic	39	1	ic	39	6	0	10	0	0	0	0	ic	30	3	0
17	Paris pLLA100 2sc = Paris rocCK71D, kanR 2sc	ic	ic	ic	ic	3	ic	44	6	0	10	4	0	0	0	ic	25	3	0
18	Paris pLLA101 1sc = Paris rocCK73D, kanR 1sc	ic	ic	ic	ic	3	ic	36	5	1	11	0	0	0	0	ic	19	2	0
19	Paris pLLA101 2sc = Paris rocCK73D, kanR 2sc	ic	ic	ic	ic	2	ic	31	5	0	14	2	0	0	0	ic	31	1	0
20	Paris pLLA102 1sc = Paris rocCR75D, kanR 1sc	ic	ic	ic	ic	2	ic	43	3	0	19	2	0	0	0	ic	26	3	1
21	Paris pLLA102 3sc = Paris rocCR75D, kanR 3sc	ic	ic	ic	ic	2	ic	38	5	1	35	2	0	0	0	ic	18	4	0
22	Paris pLLA103 1sc = Paris rocCT82A, kanR 1sc	ic	ic	49	5	0	ic	34	3	0	2	0	0	0	0	ic	21	2	2
23	Paris pLLA103 3sc = Paris rocCT82A, kanR 3sc	ic	ic	28	1	0	ic	47	3	1	2	1	0	0	0	ic	38	3	1
24	Paris pLLA104 1sc = Paris rocCR83D, kanR 1sc (+ silent mut V196)	ic	ic	82	1	0	ic	33	2	0	1	0	0	0	0	ic	27	1	0
25	Paris pLLA104 3sc = Paris rocCR83D, kanR 3sc (+ silent mut V196)	ic	ic	80	2	0	ic	34	3	0	17	0	0	0	0	ic	21	4	0
26	Paris pLLA105 1sc = Paris rocCK119D, kanR 1sc	ic	ic	26	1	0	ic	41	5	0	2	0	0	0	0	ic	24	1	0
27	Paris pLLA105 2sc = Paris rocCK119D, kanR 2sc	ic	ic	24	2	0	ic	35	5	0	0	0	0	0	0	33	26	4	0
28	Paris pLLA106 2sc = Paris rocCS70A-S72A, kanR 2sc	ic	ic	23	1	0	ic	51	4	0	2	0	0	0	0	ic	18	1	2
29	Paris pLLA106 4sc = Paris rocCS70A-S72A, kanR 4sc	ic	ic	35	0	0	ic	35	4	0	2	0	0	0	0	ic	21	6	0
30	Paris pLLA109.2sc 1sc = Paris rocCR97M, kanR 1sc	ic	ic	ic	ic	1	ic	24	4	0	11	2	0	0	0	ic	23	0	0
31	Paris pLLA109.6sc 6sc = Paris rocCR97M, kanR 6sc	ic	ic	ic	ic	7	ic	42	4	0	8	1	0	0	0	ic	18	1	0
32	Paris pLLA110.3sc 1sc = Paris rocCN115A, kanR 1sc	ic	60	8	0	0	ic	27	5	0	38	4	1	0	0	33	24	5	0
		20µl spots on CYE+Strep50					10µl spots on CYE				50µl plate on CYE+Strep50					10µl spots on CYE
		1	0.1	0.01	0.001	0.0001	1e-06	1e-07	1e-08	1e-09	1	0.1	0.01	0.001	0.0001	1e-06	1e-07	1e-08	1e-09
1	Paris WT	ic	ic	14	1	0	ic	25	5	1	0					ic	18	2	0
2	Paris rocCTAA	ic	ic	ic	ic	17	ic	23	2	0	24					ic	11	0	0
4	Paris ΔrocR	ic	ic	ic	ic	7	ic	22	1	1	151					ic	16	2	0
8	Paris pLLA96 1sc = Paris rocCK15D, kanR 1sc	ic	ic	51	2	0	ic	20	3	0	16					ic	22	3	0
9	Paris pLLA96 2sc = Paris rocCK15D, kanR 2sc	ic	ic	42	1	0	ic	27	5	0	8					ic	26	4	0
10	Paris pLLA97 1sc = Paris rocCK18D, kanR 1sc	ic	ic	36	2	0	ic	29	4	0	19					ic	22	2	0
11	Paris pLLA97 2sc = Paris rocCK18D, kanR 2sc	ic	ic	44	2	0	ic	25	2	0	8					ic	23	2	0
12	Paris pLLA98 1sc = Paris rocCI51A, kanR 1sc	ic	ic	10	0	0	ic	27	1	0	5					ic	15	2	0
13	Paris pLLA98 2sc = Paris rocCI51A, kanR 2sc	ic	ic	33	0	0	ic	22	3	1	15					ic	24	7	0
14	Paris pLLA99 1sc = Paris rocCS70A, kanR 1sc	ic	ic	ic	7	1	ic	21	6	0	45					ic	15	2	0
15	Paris pLLA99 2sc = Paris rocCS70A, kanR 2sc	ic	ic	21	1	0	ic	22	2	0	3					ic	19	0	0
16	Paris pLLA100 1sc = Paris rocCK71D, kanR 1sc	ic	ic	ic	35	2	ic	20	1	0	9					ic	24	4	0
17	Paris pLLA100 2sc = Paris rocCK71D, kanR 2sc	ic	ic	ic	80	1	ic	25	2	1	15					ic	13	2	0
18	Paris pLLA101 1sc = Paris rocCK73D, kanR 1sc	ic	ic	ic	90	2	ic	22	3	0	9					ic	11	1	1
19	Paris pLLA101 2sc = Paris rocCK73D, kanR 2sc	ic	ic	ic	90	3	ic	25	2	0	20					ic	16	2	0
20	Paris pLLA102 1sc = Paris rocCR75D, kanR 1sc	ic	ic	ic	80	2	ic	16	3	0	39					ic	14	3	0
21	Paris pLLA102 3sc = Paris rocCR75D, kanR 3sc	ic	ic	ic	150	3	ic	25	1	1	63					ic	13	0	0
22	Paris pLLA103 1sc = Paris rocCT82A, kanR 1sc	ic	ic	58	1	1	ic	19	2	0	6					ic	7	3	0
23	Paris pLLA103 3sc = Paris rocCT82A, kanR 3sc	ic	ic	36	1	0	ic	22	2	0	12					ic	18	1	0
24	Paris pLLA104 1sc = Paris rocCR83D, kanR 1sc (+ silent mut V196)	ic	ic	70	2	0	ic	12	3	0	3					ic	16	2	0
25	Paris pLLA104 3sc = Paris rocCR83D, kanR 3sc (+ silent mut V196)	ic	ic	60	2	0	ic	12	0	0	23					ic	13	2	0
26	Paris pLLA105 1sc = Paris rocCK119D, kanR 1sc	ic	ic	25	2	0	ic	22	3	0	1					ic	11	3	0
27	Paris pLLA105 2sc = Paris rocCK119D, kanR 2sc	ic	ic	27	0	0	ic	18	2	0	conta					ic	15	5	0
28	Paris pLLA106 2sc = Paris rocCS70A-S72A, kanR 2sc	ic	ic	20	2	0	ic	22	3	0	2					ic	16	2	0
29	Paris pLLA106 4sc = Paris rocCS70A-S72A, kanR 4sc	ic	ic	47	4	0	ic	19	1	0	2					ic	20	5	0
30	Paris pLLA109.2sc 1sc = Paris rocCR97M, kanR 1sc	ic	ic	ic	ic	4	ic	15	1	0	23					ic	10	0	1
31	Paris pLLA109.6sc 6sc = Paris rocCR97M, kanR 6sc	ic	ic	ic	ic	4	ic	17	0	0	conta					ic	8	0	0
32	Paris pLLA110.3sc 1sc = Paris rocCN115A, kanR 1sc	ic	61	6	0	0	ic	22	2	0	74					ic	15	0	0
									cells +DNA rpsl
		total cells+rpsl /ml	rpslR cells+rpsl /ml	total cells-DNA /ml	rpslR cells-DNA /ml	transfo efficiency PCR rpslR	spontaneous mutation frequency (strR)		+AB (str) = a	-AB = b	a/b	écart-type a/b = 2*RACINE( (a/(b^3)) * (a+b) )	écart-type transfo efficiency (produit en croix grace à a/b et écart-type de a/b)		st dev on tot cells = +/- 2*RACINE(CFU tot)	écart-type nb tot cells (produit en croix grace à b et écart-type de b)		st dev on transformants = +/- 2*RACINE(CFU ABr)	écart-type nb transformants (produit en croix grace à b et écart-type de b)
1	Paris WT	37250000000	65000	26250000000	20	1.74497e-06	7.61905e-10	<	29	90	0.322222	0.137606	7.45196e-07		18.9737	7.85299e+09		10.7703	24140.4
2	Paris rocCTAA	25000000000	6750000	11250000000	740	0.00027	6.57778e-08		27	77	0.350649	0.156853	0.000120777		17.5499	5.69803e+09		10.3923	2.59808e+06
4	Paris ΔrocR	20125000000	3500000	24750000000	6010	0.000173913	2.42828e-07		14	77	0.181818	0.105652	0.000101059		17.5499	4.58691e+09		7.48331	1.87083e+06
8	Paris pLLA96 1sc = Paris rocCK15D, kanR 1sc	31000000000	172500	26875000000	585	5.56452e-06	2.17674e-08		112	81	1.38272	0.403357	1.62325e-06		18	6.88889e+09		21.166	32599.4
9	Paris pLLA96 2sc = Paris rocCK15D, kanR 2sc	32625000000	143750	27750000000	155	4.40613e-06	5.58559e-09		79	85	0.929412	0.290494	1.37717e-06		18.4391	7.07736e+09		17.7764	32346.3
10	Paris pLLA97 1sc = Paris rocCK18D, kanR 1sc	29500000000	166250	27000000000	915	5.63559e-06	3.38889e-08		88	86	1.02326	0.310312	1.70905e-06		18.5472	6.36213e+09		18.7617	35444.6
11	Paris pLLA97 2sc = Paris rocCK18D, kanR 2sc	25625000000	166250	18000000000	155	6.4878e-06	8.61111e-09		88	79	1.11392	0.345294	2.01109e-06		17.7764	5.76608e+09		18.7617	35444.6
12	Paris pLLA98 1sc = Paris rocCI51A, kanR 1sc	36000000000	58750	18375000000	225	1.63194e-06	1.22449e-08		28	98	0.285714	0.122449	6.99405e-07		19.799	7.2731e+09		10.583	22205.4
13	Paris pLLA98 2sc = Paris rocCI51A, kanR 2sc	29750000000	145000	35625000000	387.5	4.87395e-06	1.08772e-08		74	89	0.831461	0.26161	1.53354e-06		18.868	6.30699e+09		17.2047	33711.8
14	Paris pLLA99 1sc = Paris rocCS70A, kanR 1sc	33750000000	362500	17250000000	1275	1.07407e-05	7.3913e-08		14	72	0.194444	0.113591	6.27456e-06		16.9706	7.95495e+09		7.48331	193764
15	Paris pLLA99 2sc = Paris rocCS70A, kanR 2sc	20625000000	76250	16500000000	80	3.69697e-06	4.84848e-09		37	78	0.474359	0.189382	1.47597e-06		17.6635	4.67064e+09		12.1655	25070.8
16	Paris pLLA100 1sc = Paris rocCK71D, kanR 1sc	19875000000	1300000	23500000000	340	6.54088e-05	1.44681e-08		77	66	1.16667	0.391406	2.19441e-05		16.2481	4.89289e+09		17.5499	296297
17	Paris pLLA100 2sc = Paris rocCK71D, kanR 2sc	24250000000	1875000	15125000000	775	7.73196e-05	5.12397e-08		84	78	1.07692	0.338677	2.43159e-05		17.6635	5.49154e+09		18.3303	409159
18	Paris pLLA101 1sc = Paris rocCK73D, kanR 1sc	23750000000	2125000	10125000000	365	8.94737e-05	3.60494e-08		95	67	1.41791	0.452415	2.85485e-05		16.3707	5.80305e+09		19.4936	436041
19	Paris pLLA101 2sc = Paris rocCK73D, kanR 2sc	21375000000	2000000	14125000000	625	9.35673e-05	4.42478e-08		95	63	1.50794	0.490015	3.04054e-05		15.8745	5.38599e+09		19.4936	410391
20	Paris pLLA102 1sc = Paris rocCR75D, kanR 1sc	20625000000	1750000	18000000000	877.5	8.48485e-05	4.875e-08		84	65	1.29231	0.426965	2.80331e-05		16.1245	5.11643e+09		18.3303	381881
21	Paris pLLA102 3sc = Paris rocCR75D, kanR 3sc	19750000000	2750000	13750000000	1317.5	0.000139241	9.58182e-08		155	71	2.1831	0.625695	3.99075e-05		16.8523	4.68779e+09		24.8998	441771
22	Paris pLLA103 1sc = Paris rocCT82A, kanR 1sc	17750000000	321250	14375000000	110	1.80986e-05	7.65217e-09		114	58	1.96552	0.634022	5.83811e-06		15.2315	4.66138e+09		21.3542	60175.6
23	Paris pLLA103 3sc = Paris rocCT82A, kanR 3sc	20125000000	217500	15500000000	270	1.08075e-05	1.74194e-08		66	75	0.88	0.297043	3.64805e-06		17.3205	4.64767e+09		16.2481	53544.8
24	Paris pLLA104 1sc = Paris rocCR83D, kanR 1sc (+ silent mut V196)	17125000000	452500	13625000000	55	2.64234e-05	4.0367e-09		155	50	3.1	1.00837	8.59496e-06		14.1421	4.84368e+09		24.8998	72691.3
25	Paris pLLA104 3sc = Paris rocCR83D, kanR 3sc (+ silent mut V196)	14000000000	450000	15875000000	655	3.21429e-05	4.12598e-08		144	49	2.93878	0.972066	1.0632e-05		14	4000000000		24	75000
26	Paris pLLA105 1sc = Paris rocCK119D, kanR 1sc	24375000000	326250	14500000000	60	1.33846e-05	4.13793e-09		54	71	0.760563	0.274659	4.83353e-06		16.8523	5.78556e+09		14.6969	88794
27	Paris pLLA105 2sc = Paris rocCK119D, kanR 2sc	20125000000	122500	24500000000	20	6.08696e-06	8.16327e-10	<	53	60	0.883333	0.333028	2.29486e-06		15.4919	5.19625e+09		14.5602	33653.3
28	Paris pLLA106 2sc = Paris rocCS70A-S72A, kanR 2sc	24375000000	316250	12500000000	70	1.29744e-05	5.6e-09		46	80	0.575	0.212794	4.8015e-06		17.8885	5.45042e+09		13.5647	93257
29	Paris pLLA106 4sc = Paris rocCS70A-S72A, kanR 4sc	16625000000	646250	27625000000	70	3.88722e-05	2.53394e-09		86	59	1.45763	0.492816	1.31425e-05		15.3623	4.32878e+09		18.5472	139374
30	Paris pLLA109.2sc 1sc = Paris rocCR97M, kanR 1sc	14250000000	1250000	10750000000	617.5	8.77193e-05	5.74419e-08		5	44	0.113636	0.107259	8.27965e-05		13.2665	4.29654e+09		4.47214	1.11803e+06
31	Paris pLLA109.6sc 6sc = Paris rocCR97M, kanR 6sc	18750000000	2750000	7500000000	450	0.000146667	6e-08		11	63	0.174603	0.114112	9.58541e-05		15.8745	4.72456e+09		6.63325	1.65831e+06
32	Paris pLLA110.3sc 1sc = Paris rocCN115A, kanR 1sc	20125000000	32625	16750000000	1715	1.62112e-06	1.02388e-07		135	56	2.41071	0.766358	5.15348e-07		14.9666	5.37863e+09		23.2379	5615.83
	if data: U1 ±σ1, U2±σ2 et U3 ±σ3, then average is M with σM = √ (σ1²+σ2²+σ3²)								cells -DNA
	moyenne entre les sous-clones	moyenne Ftransfo	écart-type Ftransfo	moyenne Fspont	écart-type Fspont				+AB (str) = a	-AB = b	a/b	écart-type a/b = 2*RACINE( (a/(b^3)) * (a+b) )	écart-type spont mut efficiency (produit en croix grace à a/b et écart-type de a/b)		st dev on tot cells = +/- 2*RACINE(CFU tot)	écart-type nb tot cells (produit en croix grace à b et écart-type de b)		st dev on spont mutants = +/- 2*RACINE(CFU ABr)	écart-type nb spont mut (produit en croix grace à b et écart-type de b)
	Paris WT	1.74497e-06	7.45196e-07	7.61905e-10	1.53421e-09			1	1	73	0.0136986	0.0275843	1.53421e-09		17.088	6.14466e+09		2	40
	Paris rocCTAA	0.00027	0.000120777	6.57778e-08	2.97533e-08			2	46	34	1.35294	0.611978	2.97533e-08		11.6619	3.85872e+09		13.5647	218.214
	Paris ΔrocR	0.000173913	0.000101059	2.42828e-07	6.80193e-08			4	169	73	2.31507	0.64848	6.80193e-08		17.088	5.79354e+09		26	924.615
	Paris pLLA96 = Paris rocCK15D, kanR	4.98532e-06	2.12874e-06	1.36765e-08	1.06973e-08			5	25	74	0.337838	0.156304	1.00709e-08		17.2047	6.24831e+09		10	234
	Paris pLLA97 = Paris rocCK18D, kanR	6.0617e-06	2.63919e-06	2.125e-08	1.4065e-08			6	11	75	0.146667	0.0947073	3.60679e-09		17.3205	6.40859e+09		6.63325	93.4685
	Paris pLLA98 = Paris rocCI51A, kanR	3.25295e-06	1.6855e-06	1.1561e-08	9.35652e-09			7	44	75	0.586667	0.222812	1.28707e-08		17.3205	6.23538e+09		13.2665	275.883
	Paris pLLA99 = Paris rocCS70A, kanR	7.21886e-06	6.44582e-06	3.93808e-08	2.61191e-08			8	11	57	0.192982	0.127107	5.67166e-09		15.0997	4.76832e+09		6.63325	93.4685
	Paris pLLA100 = Paris rocCK71D, kanR	7.13642e-05	3.27537e-05	3.28539e-08	2.57714e-08			9	12	49	0.244898	0.157758	7.8879e-09		14	5250000000		6.9282	129.904
	Paris pLLA101 = Paris rocCK73D, kanR	9.15205e-05	4.17074e-05	4.01486e-08	2.8053e-08			10	25	74	0.337838	0.156304	5.03244e-09		17.2047	8.28264e+09		10	155
	Paris pLLA102 = Paris rocCR75D, kanR	0.000112044	4.87695e-05	7.22841e-08	4.2157e-08			11	75	59	1.27119	0.44242	2.57245e-08		15.3623	4.49152e+09		17.3205	294.449
	Paris pLLA103 = Paris rocCT82A, kanR	1.4453e-05	6.88417e-06	1.25358e-08	1.16954e-08			12	5	57	0.0877193	0.0818274	4.52282e-09		15.0997	4.37096e+09		4.47214	71.5542
	Paris pLLA104 = Paris rocCR83D, kanR	2.92831e-05	1.36716e-05	2.26483e-08	1.89258e-08			13	19	61	0.311475	0.163665	7.60229e-09		15.6205	6.01773e+09		8.7178	156.003
	Paris pLLA105 = Paris rocCK119D, kanR	9.73579e-06	5.35065e-06	2.47713e-09	5.22339e-09			14	29	43	0.674419	0.32411	2.46246e-08		13.1149	4.61308e+09		10.7703	287.828
	Paris pLLA106 = Paris rocCS70A-S72A, kanR	2.59233e-05	1.39921e-05	4.06697e-09	6.44136e-09			15	20	34	0.588235	0.331531	2.03175e-08		11.6619	3.47285e+09		8.94427	163.233
	Paris pLLA109 = Paris rocCR97M, kanR	0.000117193	0.000126662	5.87209e-08	5.37414e-08			16	36	50	0.72	0.314757	1.93435e-08		14.1421	3.99515e+09		12	208.333
	Paris pLLA110 = Paris rocCN115A, kanR	1.62112e-06	5.15348e-07	1.02388e-07	3.00498e-08			17	60	47	1.2766	0.497337	1.89921e-08		13.7113	5.25114e+09		15.4919	226.57
								18	100	35	2.85714	1.12226	3.76366e-08		11.8322	4.64835e+09		20	263.5
								19	8	35	0.228571	0.179146	5.9975e-09		11.8322	4.85964e+09		5.65685	77.7817
								20	15	61	0.245902	0.141738	1.00406e-08		15.6205	3.96914e+09		7.74597	139.427
								21	4	46	0.0869565	0.0906584	4.20855e-09		13.5647	4.01779e+09		4	55
								22	40	40	1	0.447214	1.8452e-08		12.6491	5.02012e+09		12.6491	207.129
								23	3	39	0.0769231	0.0921761	4.95844e-09		12.49	4.64372e+09		3.4641	69.282
								24	1	83	0.0120482	0.0242411	1.64246e-09		18.2209	5.37845e+09		2	40
								25	4	39	0.102564	0.107695	5.88017e-09		12.49	4.0032e+09		4	70
								26	4	52	0.0769231	0.0798268	2.62959e-09		14.4222	7.6618e+09		4	70
								27	36	34	1.05882	0.506421	2.74737e-08		11.6619	3.68722e+09		12	205.833
								28	9	27	0.333333	0.2566	4.6188e-08		10.3923	2.88675e+09		6	300
								29	117	77	1.51948	0.445952	3.00498e-08		17.5499	3.81768e+09		21.6333	317.104
								30
								31
								32

## Sheet: for fig4d transfo 20210619
	transfo on plate - colony counts	+ DNA (~2,5µg PCR rpslR 4kb)									- DNA
		20µl spots on CYE+Strep50					20µl spots on CYE				20µl spots on CYE+Strep50					20µl spots on CYE
n°		1	0.1	0.01	0.001	0.0001	1e-06	1e-07	1e-08	1e-09	1	0.1	0.01	0.001	0.0001	1e-06	1e-07	1e-08	1e-09	plates 1 to 13
1	Paris WT	ic	ic	9	0	0	ic	43	1	1	ic	51	2	0	0	ic	43	7	1	plates 14 to 24
2	Paris rocCTAA	ic	ic	ic	ic	11	ic	29	2	0	10	5	1	0	0	ic	20	1	1
4	Paris ΔrocR	ic	ic	ic	ic	8	ic	34	3	0	ic	53	8	0	0	ic	20	2	0
5	Paris pLFP1 1sc = Paris rocC, kanR 1sc	ic	36	4	0	0	ic	33	4	1	8	0	0	0	0	ic	30	2	0
6	Paris pLFP1 2sc = Paris rocC, kanR 2sc	ic	39	2	0	0	ic	33	5	0	1	0	0	0	0	ic	26	2	0
8	Paris pLLA96 1sc = Paris rocCK15D, kanR 1sc	ic	ic	9	1	0	ic	44	1	1	2	0	0	0	0	ic	28	4	0
9	Paris pLLA96 2sc = Paris rocCK15D, kanR 2sc	ic	45	4	1	0	ic	38	5	0	54	3	0	0	0	ic	31	conta	conta
10	Paris pLLA97 1sc = Paris rocCK18D, kanR 1sc	ic	ic	8	1	0	ic	27	0	0	4	0	0	0	0	ic	20	2	1
11	Paris pLLA97 2sc = Paris rocCK18D, kanR 2sc	ic	47	2	0	0	ic	31	6	1	48	4	1	0	0	ic	20	3	0
12	Paris pLLA98 1sc = Paris rocCI51A, kanR 1sc	ic	20	4	1	0	ic	40	4	1	1	0	0	0	0	ic	27	5	0
13	Paris pLLA98 2sc = Paris rocCI51A, kanR 2sc	ic	32	4	0	0	ic	22	3	2	5	0	0	0	0	ic	26	conta	conta
14	Paris pLLA99 1sc = Paris rocCS70A, kanR 1sc	ic	ic	7	0	0	ic	33	5	2	5	0	0	0	0	ic	28	3	0
15	Paris pLLA99 2sc = Paris rocCS70A, kanR 2sc	ic	18	0	0	0	ic	45	6	0	2	0	0	0	0	ic	14	1	0
16	Paris pLLA100 1sc = Paris rocCK71D, kanR 1sc	ic	ic	ic	2	1	ic	28	0	0	29	1	0	0	0	ic	19	1	0
17	Paris pLLA100 2sc = Paris rocCK71D, kanR 2sc	ic	ic	ic	ic	11	ic	26	2	0	16	1	0	0	0	ic	16	0	0
18	Paris pLLA101 1sc = Paris rocCK73D, kanR 1sc	ic	ic	ic	ic	14	ic	37	2	0	44	2	0	0	0	ic	23	1	0
19	Paris pLLA101 2sc = Paris rocCK73D, kanR 2sc	ic	ic	ic	ic	5	ic	17	3	0	68	3	1	0	0	ic	19	1	0
20	Paris pLLA102 1sc = Paris rocCR75D, kanR 1sc	ic	ic	ic	ic	28	ic	28	conta	conta	35	3	5	0	0	ic	25	4	2
21	Paris pLLA102 3sc = Paris rocCR75D, kanR 3sc	ic	ic	ic	ic	19	ic	29	2	0	38	9	5	0	0	ic	20	5	0
22	Paris pLLA103 1sc = Paris rocCT82A, kanR 1sc	ic	ic	5	0	0	ic	34	3	1	3	1	0	0	0	ic	31	3	0
23	Paris pLLA103 3sc = Paris rocCT82A, kanR 3sc	ic	ic	6	1	0	ic	30	1	1	ic	10	0	0	0	ic	29	6	0
24	Paris pLLA104 1sc = Paris rocCR83D, kanR 1sc (+ silent mut V196)	ic	ic	ic	4	0	ic	42	6	0	6	0	0	0	0	ic	26	3	0
25	Paris pLLA104 3sc = Paris rocCR83D, kanR 3sc (+ silent mut V196)	ic	ic	27	1	0	ic	33	3	1	2	0	0	0	0	ic	27	6	0
26	Paris pLLA105 1sc = Paris rocCK119D, kanR 1sc	ic	48	1	0	0	ic	40	8	3	5	0	0	0	0	ic	20	3	0
27	Paris pLLA105 2sc = Paris rocCK119D, kanR 2sc	ic	37	6	0	0	ic	38	3	0	3	0	0	0	0	ic	35	5	0
28	Paris pLLA106 2sc = Paris rocCS70A-S72A, kanR 2sc	ic	ic	2	1	0	ic	36	5	0	3	0	0	0	0	ic	22	6	0
29	Paris pLLA106 4sc = Paris rocCS70A-S72A, kanR 4sc	ic	ic	5	0	0	ic	31	4	1	6	0	0	0	0	ic	26	4	0
30	Paris pLLA109.2sc 1sc = Paris rocCR97M, kanR 1sc	ic	ic	ic	ic	15	ic	29	1	0	44	7	0	0	0	ic	31	4	0
31	Paris pLLA109.6sc 6sc = Paris rocCR97M, kanR 6sc	ic	ic	ic	ic	17	ic	30	4	0	20	3	0	0	0	ic	17	3	0
32	Paris pLLA110.3sc 1sc = Paris rocCN115A, kanR 1sc	ic	34	2	1	0	ic	38	12	1	0	0	0	0	0	ic	27	4	0
33	Paris pLLA110.5sc 7sc = Paris rocCN115A, kanR 7sc	ic	19	1	0	0	ic	35	5	0	0	0	0	0	0	ic	32	1	0
34	Paris pLFP8 1sc = Paris rocCY87F, kanR 1sc	ic	ic	ic	ic	7	ic	27	4	0	3	0	0	0	0	ic	26	3	0
35	Paris pLFP8 2sc = Paris rocCY87F, kanR 2sc	ic	ic	ic	ic	15	ic	37	2	1	25	6	1	0	0	ic	26	3	0
36	Paris pLLA111.1sc 2sc = Paris rocCS72A, kanR 2sc	ic	25	4	0	0	ic	33	6	0	2	0	0	0	0	ic	31	4	1
37	Paris pLLA111.2sc 7sc = Paris rocCS72A, kanR 7sc	ic	16	1	0	0	ic	27	3	1	21	2	0	0	0	ic	25	2	0
		20µl spots on CYE+Strep50					10µl spots on CYE				50µl plate on CYE+Strep50					10µl spots on CYE
		1	0.1	0.01	0.001	0.0001	1e-06	1e-07	1e-08	1e-09	1	0.1	0.01	0.001	0.0001	1e-06	1e-07	1e-08	1e-09
1	Paris WT	ic	ic	10	0	0	ic	18	1	0	571					ic	14	2	0
2	Paris rocCTAA	ic	ic	ic	ic	12	ic	6	1	0	14					ic	4	1	0
4	Paris ΔrocR	ic	ic	ic	ic	9	ic	17	3	1	636					ic	12	1	0
5	Paris pLFP1 1sc = Paris rocC, kanR 1sc	ic	32	7	0	0	ic	17	0	0	1					ic	13	1	0
6	Paris pLFP1 2sc = Paris rocC, kanR 2sc	ic	33	1	2	0	ic	19	1	0	3					ic	15	1	0
8	Paris pLLA96 1sc = Paris rocCK15D, kanR 1sc	ic	ic	8	0	0	ic	34	1	0	3					ic	19	3	1
9	Paris pLLA96 2sc = Paris rocCK15D, kanR 2sc	ic	58	3	0	0	ic	18	3	0	45					ic	12	conta	conta
10	Paris pLLA97 1sc = Paris rocCK18D, kanR 1sc	ic	57	7	0	0	ic	20	2	0	1					ic	20	0	0
11	Paris pLLA97 2sc = Paris rocCK18D, kanR 2sc	ic	66	5	0	0	ic	15	2	0	16					ic	12	1	1
12	Paris pLLA98 1sc = Paris rocCI51A, kanR 1sc	ic	30	0	0	0	ic	17	3	0	0					ic	16	3	2
13	Paris pLLA98 2sc = Paris rocCI51A, kanR 2sc	ic	22	5	0	0	ic	23	2	1	2					ic	15	conta	conta
14	Paris pLLA99 1sc = Paris rocCS70A, kanR 1sc	ic	ic	7	0	0	ic	10	2	0	5					ic	17	2	0
15	Paris pLLA99 2sc = Paris rocCS70A, kanR 2sc	ic	18	1	0	0	ic	24	2	0	1					ic	14	1	0
16	Paris pLLA100 1sc = Paris rocCK71D, kanR 1sc	ic	ic	ic	4	0	ic	16	0	0	12					ic	11	1	0
17	Paris pLLA100 2sc = Paris rocCK71D, kanR 2sc	ic	ic	ic	ic	3	ic	13	3	0	8					ic	11	0	0
18	Paris pLLA101 1sc = Paris rocCK73D, kanR 1sc	ic	ic	ic	ic	7	ic	19	0	0	28					ic	10	2	0
19	Paris pLLA101 2sc = Paris rocCK73D, kanR 2sc	ic	ic	ic	ic	6	ic	10	0	0	21					ic	7	0	0
20	Paris pLLA102 1sc = Paris rocCR75D, kanR 1sc	ic	ic	ic	ic	15	ic	17	conta	conta	16					ic	13	2	0
21	Paris pLLA102 3sc = Paris rocCR75D, kanR 3sc	ic	ic	ic	ic	8	ic	14	2	0	12					ic	10	3	0
22	Paris pLLA103 1sc = Paris rocCT82A, kanR 1sc	ic	58	5	0	0	ic	16	3	0	1					ic	10	3	0
23	Paris pLLA103 3sc = Paris rocCT82A, kanR 3sc	ic	45	6	0	0	ic	13	4	0	107					ic	19	3	0
24	Paris pLLA104 1sc = Paris rocCR83D, kanR 1sc (+ silent mut V196)	ic	ic	36	3	0	ic	14	0	0	3					ic	18	3	0
25	Paris pLLA104 3sc = Paris rocCR83D, kanR 3sc (+ silent mut V196)	ic	ic	41	2	0	ic	17	3	0	6					ic	14	5	0
26	Paris pLLA105 1sc = Paris rocCK119D, kanR 1sc	ic	49	5	0	0	ic	23	4	0	1					ic	17	1	0
27	Paris pLLA105 2sc = Paris rocCK119D, kanR 2sc	ic	36	6	0	0	ic	20	1	0	0					ic	20	2	0
28	Paris pLLA106 2sc = Paris rocCS70A-S72A, kanR 2sc	ic	70	7	1	0	ic	conta	1	0	0					ic	10	4	2
29	Paris pLLA106 4sc = Paris rocCS70A-S72A, kanR 4sc	ic	70	8	0	0	ic	13	2	0	1					ic	11	1	0
30	Paris pLLA109.2sc 1sc = Paris rocCR97M, kanR 1sc	ic	ic	ic	ic	10	ic	9	0	0	32					ic	10	0	0
31	Paris pLLA109.6sc 6sc = Paris rocCR97M, kanR 6sc	ic	ic	ic	ic	8	ic	13	2	0	31					ic	8	2	0
32	Paris pLLA110.3sc 1sc = Paris rocCN115A, kanR 1sc	ic	27	5	0	0	ic	24	0	0	0					ic	14	3	0
33	Paris pLLA110.5sc 7sc = Paris rocCN115A, kanR 7sc	ic	16	2	0	0	ic	20	2	0	0					ic	10	2	0
34	Paris pLFP8 1sc = Paris rocCY87F, kanR 1sc	ic	ic	ic	ic	18	ic	9	1	0	5					ic	18	1	1
35	Paris pLFP8 2sc = Paris rocCY87F, kanR 2sc	ic	ic	ic	ic	9	ic	14	2	0	44					ic	12	1	0
36	Paris pLLA111.1sc 2sc = Paris rocCS72A, kanR 2sc	ic	24	1	0	0	ic	20	1	0	5					ic	10	1	0
37	Paris pLLA111.2sc 7sc = Paris rocCS72A, kanR 7sc	ic	18	0	0	0	ic	9	3	0	10					ic	6	1	0
									cells +DNA rpsl
		total cells+rpsl /ml	rpslR cells+rpsl /ml	total cells-DNA /ml	rpslR cells-DNA /ml	transfo efficiency PCR rpslR	spontaneous mutation frequency (strR)		+AB (str) = a	-AB = b	a/b	écart-type a/b = 2*RACINE( (a/(b^3)) * (a+b) )	écart-type transfo efficiency (produit en croix grace à a/b et écart-type de a/b)		st dev on tot cells = +/- 2*RACINE(CFU tot)	écart-type nb tot cells (produit en croix grace à b et écart-type de b)		st dev on transformants = +/- 2*RACINE(CFU ABr)	écart-type nb transformants (produit en croix grace à b et écart-type de b)
1	Paris WT	1.3625e+10	47500	22625000000	14585	3.48624e-06	6.44641e-07		19	64	0.296875	0.155123	1.82163e-06		16	3.40625e+09		8.7178	21794.5
2	Paris rocCTAA	10125000000	5750000	7250000000	890	0.000567901	1.22759e-07		23	38	0.605263	0.319804	0.000300063		12.3288	3.28498e+09		9.59166	2.39792e+06
4	Paris ΔrocR	19750000000	4250000	10500000000	22985	0.00021519	2.18905e-06		17	58	0.293103	0.161675	0.000118698		15.2315	5.1866e+09		8.24621	2.06155e+06
5	Paris pLFP1 1sc = Paris rocC, kanR 1sc	17625000000	22250	12000000000	210	1.26241e-06	1.75e-08		79	55	1.43636	0.504489	4.43393e-07		14.8324	4.75311e+09		17.7764	5006.64
6	Paris pLFP1 2sc = Paris rocC, kanR 2sc	17625000000	12750	12000000000	55	7.23404e-07	4.58333e-09		77	58	1.32759	0.461637	2.51547e-07		15.2315	4.62855e+09		17.5499	2905.99
8	Paris pLLA96 1sc = Paris rocCK15D, kanR 1sc	17750000000	45000	20750000000	80	2.53521e-06	3.85542e-09		18	81	0.222222	0.115813	1.32124e-06		18	3.94444e+09		8.48528	21213.2
9	Paris pLLA96 2sc = Paris rocCK15D, kanR 2sc	23000000000	21625	13750000000	2175	9.40217e-07	1.58182e-07		111	64	1.73438	0.544428	2.95138e-07		16	5750000000		21.0713	4105.11
10	Paris pLLA97 1sc = Paris rocCK18D, kanR 1sc	16750000000	38375	15000000000	110	2.29104e-06	7.33333e-09		73	49	1.4898	0.550272	8.46221e-07		14	4.78571e+09		17.088	8982.91
11	Paris pLLA97 2sc = Paris rocCK18D, kanR 2sc	20125000000	22875	11750000000	1860	1.13665e-06	1.58298e-07		120	55	2.18182	0.710552	3.70171e-07		14.8324	5.42731e+09		21.9089	4176.38
12	Paris pLLA98 1sc = Paris rocCI51A, kanR 1sc	21750000000	15000	21125000000	25	6.89655e-07	1.18343e-09		55	65	0.846154	0.31005	2.52705e-07		16.1245	5.39551e+09		14.8324	4045.2
13	Paris pLLA98 2sc = Paris rocCI51A, kanR 2sc	17250000000	18000	14000000000	145	1.04348e-06	1.03571e-08		63	53	1.18868	0.443114	3.88986e-07		14.5602	4.73894e+09		15.8745	4535.57
14	Paris pLLA99 1sc = Paris rocCS70A, kanR 1sc	17875000000	35000	16500000000	175	1.95804e-06	1.06061e-08		14	52	0.269231	0.162129	1.17912e-06		14.4222	4.95763e+09		7.48331	18708.3
15	Paris pLLA99 2sc = Paris rocCS70A, kanR 2sc	24125000000	7666.67	9000000000	60	3.17789e-07	6.66667e-09		37	77	0.480519	0.192242	1.27138e-07		17.5499	5.4986e+09		12.1655	2520.78
16	Paris pLLA100 1sc = Paris rocCK71D, kanR 1sc	15000000000	150000	8875000000	970	1e-05	1.09296e-07		7	44	0.159091	0.129475	8.13841e-06		13.2665	4.52267e+09		5.2915	113389
17	Paris pLLA100 2sc = Paris rocCK71D, kanR 2sc	16500000000	3500000	9500000000	605	0.000212121	6.36842e-08		14	44	0.318182	0.195267	0.000130178		13.2665	4.97494e+09		7.48331	1.87083e+06
18	Paris pLLA101 1sc = Paris rocCK73D, kanR 1sc	16625000000	5250000	11625000000	1630	0.000315789	1.40215e-07		21	58	0.362069	0.184421	0.000160849		15.2315	4.36594e+09		9.16515	2.29129e+06
19	Paris pLLA101 2sc = Paris rocCK73D, kanR 2sc	10875000000	2750000	7125000000	2285	0.000252874	3.20702e-07		11	30	0.366667	0.258486	0.000178266		10.9545	3.97099e+09		6.63325	1.65831e+06
20	Paris pLLA102 1sc = Paris rocCR75D, kanR 1sc	15500000000	10750000	16375000000	1410	0.000693548	8.61069e-08		43	45	0.955556	0.407556	0.000295806		13.4164	4.62121e+09		13.1149	3.27872e+06
21	Paris pLLA102 3sc = Paris rocCR75D, kanR 3sc	14625000000	6750000	18750000000	2195	0.000461538	1.17067e-07		27	47	0.574468	0.277448	0.000222907		13.7113	4.26655e+09		10.3923	2.59808e+06
22	Paris pLLA103 1sc = Paris rocCT82A, kanR 1sc	19500000000	26333.3	17625000000	85	1.35043e-06	4.8227e-09		68	57	1.19298	0.428477	4.85025e-07		15.0997	5.16568e+09		16.4924	6386.77
23	Paris pLLA103 3sc = Paris rocCT82A, kanR 3sc	18250000000	27500	23375000000	3570	1.50685e-06	1.52727e-07		58	49	1.18367	0.459348	5.84763e-07		14	5.21429e+09		15.2315	7221.85
24	Paris pLLA104 1sc = Paris rocCR83D, kanR 1sc (+ silent mut V196)	19750000000	176667	19000000000	180	8.94515e-06	9.47368e-09		43	62	0.693548	0.275278	3.55044e-06		15.748	5.01651e+09		13.1149	53882.8
25	Paris pLLA104 3sc = Paris rocCR83D, kanR 3sc (+ silent mut V196)	19625000000	122500	26875000000	110	6.24204e-06	4.09302e-09		71	57	1.24561	0.443049	2.22021e-06		15.0997	5.19879e+09		16.8523	29076.2
26	Paris pLLA105 1sc = Paris rocCK119D, kanR 1sc	30750000000	19625	13000000000	135	6.38211e-07	1.03846e-08		103	78	1.32051	0.396411	1.91588e-07		17.6635	6.9635e+09		20.2978	3867.42
27	Paris pLLA105 2sc = Paris rocCK119D, kanR 2sc	16000000000	24125	20625000000	75	1.50781e-06	3.63636e-09		85	62	1.37097	0.457942	5.03652e-07		15.748	4.064e+09		18.4391	5233.45
28	Paris pLLA106 2sc = Paris rocCS70A-S72A, kanR 2sc	15750000000	32500	22750000000	75	2.06349e-06	3.2967e-09		81	42	1.92857	0.733417	7.84726e-07		12.9615	4.86056e+09		18	7222.22
29	Paris pLLA106 4sc = Paris rocCS70A-S72A, kanR 4sc	17125000000	33333.3	13500000000	160	1.94647e-06	1.18519e-08		83	51	1.62745	0.579117	6.92638e-07		14.2829	4.79596e+09		18.2209	7317.62
30	Paris pLLA109.2sc 1sc = Paris rocCR97M, kanR 1sc	9375000000	6250000	13875000000	2295	0.000666667	1.65405e-07		25	39	0.641026	0.328468	0.000341607		12.49	3.0024e+09		10	2500000
31	Paris pLLA109.6sc 6sc = Paris rocCR97M, kanR 6sc	17000000000	6250000	12875000000	935	0.000367647	7.26214e-08		25	49	0.510204	0.250797	0.000180721		14	4.85714e+09		10	2500000
32	Paris pLLA110.3sc 1sc = Paris rocCN115A, kanR 1sc	31750000000	16375	19375000000	35	5.15748e-07	1.80645e-09	<	69	75	0.92	0.306933	1.72065e-07		17.3205	7.33235e+09		16.6132	3942.64
33	Paris pLLA110.5sc 7sc = Paris rocCN115A, kanR 7sc	20625000000	8125	12750000000	35	3.93939e-07	2.7451e-09	<	38	62	0.612903	0.252542	1.6232e-07		15.748	5.23876e+09		12.3288	2636.1
34	Paris pLFP8 1sc = Paris rocCY87F, kanR 1sc	13125000000	6250000	14000000000	125	0.00047619	8.92857e-09		25	41	0.609756	0.309454	0.000241669		12.8062	4.09956e+09		10	2500000
35	Paris pLFP8 2sc = Paris rocCY87F, kanR 2sc	15625000000	6000000	12500000000	1502.5	0.000384	1.202e-07		24	56	0.428571	0.209121	0.000187373		14.9666	4.17596e+09		9.79796	2.44949e+06
36	Paris pLLA111.1sc 2sc = Paris rocCS72A, kanR 2sc	19125000000	12375	13875000000	100	6.47059e-07	7.20721e-09		54	60	0.9	0.337639	2.42747e-07		15.4919	4.93805e+09		14.6969	3368.05
37	Paris pLLA111.2sc 7sc = Paris rocCS72A, kanR 7sc	16875000000	7333.33	9625000000	612.5	4.34568e-07	6.36364e-08		35	43	0.813953	0.370603	1.97864e-07		13.1149	5.14683e+09		11.8322	2479.12
	if data: U1 ±σ1, U2±σ2 et U3 ±σ3, then average is M with σM = √ (σ1²+σ2²+σ3²)								cells -DNA
	moyenne entre les sous-clones	moyenne Ftransfo	écart-type Ftransfo	moyenne Fspont	écart-type Fspont				+AB (str) = a	-AB = b	a/b	écart-type a/b = 2*RACINE( (a/(b^3)) * (a+b) )	écart-type spont mut efficiency (produit en croix grace à a/b et écart-type de a/b)		st dev on tot cells = +/- 2*RACINE(CFU tot)	écart-type nb tot cells (produit en croix grace à b et écart-type de b)		st dev on spont mutants = +/- 2*RACINE(CFU ABr)	écart-type nb spont mut (produit en croix grace à b et écart-type de b)
	Paris WT	3.48624e-06	1.82163e-06	6.44641e-07	1.65751e-07			1	624	67	9.31343	2.39469	1.65751e-07		16.3707	5.52817e+09		49.96	1167.73
	Paris rocCTAA	0.000567901	0.000300063	1.22759e-07	6.51294e-08			2	30	27	1.11111	0.589498	6.51294e-08		10.3923	2.79053e+09		10.9545	324.982
	Paris ΔrocR	0.00021519	0.000118698	2.18905e-06	7.58386e-07			4	697	35	19.9143	6.89922	7.58386e-07		11.8322	3.54965e+09		52.8015	1741.24
	Paris pLFP1 = Paris rocC, kanR	9.92908e-07	5.09777e-07	1.10417e-08	1.36256e-08			5	9	46	0.195652	0.142625	1.2757e-08		13.5647	3.53861e+09		6	140
	Paris pLLA96 = Paris rocCK15D, kanR	1.73771e-06	1.35381e-06	8.10186e-08	5.7635e-08			6	4	44	0.0909091	0.0949514	4.78714e-09		13.2665	3.61814e+09		4	55
	Paris pLLA97 = Paris rocCK18D, kanR	1.71385e-06	9.23643e-07	8.28156e-08	6.4882e-08			8	5	55	0.0909091	0.0849272	3.60173e-09		14.8324	5.59586e+09		4.47214	71.5542
	Paris pLLA98 = Paris rocCI51A, kanR	8.66567e-07	4.63865e-07	5.77029e-09	8.80173e-09			9	102	43	2.37209	0.862604	5.75223e-08		13.1149	4.19371e+09		20.199	430.714
	Paris pLLA99 = Paris rocCS70A, kanR	1.13792e-06	1.18596e-06	8.63636e-09	1.09169e-08			10	5	43	0.116279	0.109884	6.92999e-09		13.1149	4.57496e+09		4.47214	98.387
	Paris pLLA100 = Paris rocCK71D, kanR	0.000111061	0.000130432	8.649e-08	6.22946e-08			11	69	37	1.86486	0.759985	6.45108e-08		12.1655	3.86338e+09		16.6132	447.835
	Paris pLLA101 = Paris rocCK73D, kanR	0.000284332	0.000240106	2.30458e-07	1.51353e-07			12	1	53	0.0188679	0.0380902	2.38909e-09		14.5602	5.80348e+09		2	50
	Paris pLLA102 = Paris rocCR75D, kanR	0.000577543	0.00037039	1.01587e-07	5.87071e-08			13	7	41	0.170732	0.139645	8.47129e-09		12.8062	4.37287e+09		5.2915	109.61
	Paris pLLA103 = Paris rocCT82A, kanR	1.42864e-06	7.59735e-07	7.8775e-08	4.95472e-08			14	10	50	0.2	0.138564	7.34809e-09		14.1421	4.6669e+09		6.32456	110.68
	Paris pLLA104 = Paris rocCR83D, kanR (+ silent mut V196)	7.59359e-06	4.18748e-06	6.78335e-09	7.53222e-09			15	3	30	0.1	0.121106	8.07373e-09		10.9545	3.28634e+09		3.4641	69.282
	Paris pLLA105 = Paris rocCK119D, kanR	1.07301e-06	5.38861e-07	7.01049e-09	1.00448e-08			16	42	32	1.3125	0.61595	5.1292e-08		11.3137	3.13779e+09		12.9615	299.348
	Paris pLLA106 = Paris rocCS70A-S72A, kanR	2.00498e-06	1.04668e-06	7.57428e-09	1.04462e-08			17	25	27	0.925926	0.513992	3.53518e-08		10.3923	3.65655e+09		10	242
	Paris pLLA109 = Paris rocCR97M, kanR	0.000517157	0.000386465	1.19013e-07	6.96006e-08			18	74	36	2.05556	0.835388	5.69841e-08		12	3875000000		17.2047	378.967
	Paris pLLA110 = Paris rocCN115A, kanR	4.54844e-07	2.36547e-07	2.27577e-09	6.64358e-09			19	93	27	3.44444	1.50597	1.40216e-07		10.3923	2.74241e+09		19.2873	473.887
	Paris pLFP8 = Paris rocCY87F, kanR	0.000430095	0.000305798	6.45643e-08	4.67204e-08			20	59	46	1.28261	0.504561	3.38733e-08		13.5647	4.82872e+09		15.3623	367.133
	Paris pLLA111 = Paris rocCS72A, kanR	5.40813e-07	3.13171e-07	3.54218e-08	3.16447e-08			21	64	38	1.68421	0.689834	4.79492e-08		12.3288	6.0833e+09		16	548.75
								22	5	47	0.106383	0.100085	4.5372e-09		13.7113	5.14174e+09		4.47214	76.0263
								23	117	57	2.05263	0.66311	4.93391e-08		15.0997	6.19219e+09		21.6333	660.093
								24	9	50	0.18	0.130353	6.8607e-09		14.1421	5.37401e+09		6	120
								25	8	52	0.153846	0.116855	3.10887e-09		14.4222	7.45378e+09		5.65685	77.7817
								26	6	41	0.146341	0.127932	9.07824e-09		12.8062	4.06052e+09		4.89898	110.227
								27	3	62	0.0483871	0.0572084	4.2993e-09		15.748	5.23876e+09		3.4641	86.6025
								28	3	44	0.0681818	0.0813693	3.93434e-09		13.2665	6.85938e+09		3.4641	86.6025
								29	7	42	0.166667	0.136083	9.677e-09		12.9615	4.16619e+09		5.2915	120.949
								30	83	45	1.84444	0.682897	6.12406e-08		13.4164	4.13673e+09		18.2209	503.818
								31	54	30	1.8	0.819756	3.30732e-08		10.9545	4.70129e+09		14.6969	254.475
								32	1	48	0.0208333	0.0420985	3.65034e-09		13.8564	5.59308e+09		2	70
								33	1	45	0.0222222	0.0449356	5.55086e-09		13.4164	3.80132e+09		2	70
								34	8	49	0.163265	0.124514	6.80936e-09		14	4000000000		5.65685	88.3883
								35	76	42	1.80952	0.695831	4.62215e-08		12.9615	3.85758e+09		17.4356	344.697
								36	7	47	0.148936	0.120678	5.83977e-09		13.7113	4.04775e+09		5.2915	75.5929
								37	33	34	0.970588	0.474358	3.11011e-08		11.6619	3.30135e+09		11.4891	213.245

## Sheet: for fig4d transfo 20211213
	transfo on plate - colony counts	+ DNA (~2,5µg PCR rpslR 4kb)														- DNA
		20µl spots on CYE+Strep50										20µl spots on CYE				20µl spots on CYE+Strep50						20µl spots on CYE
n°		1	0.1	0.01	0.001	0.0001						1e-06	1e-07	1e-08	1e-09	1	0.1	0.01	0.001	0.0001		1e-06	1e-07	1e-08	1e-09
1	Paris WT	ic	5	0	0	0						ic	7	0	0	15	4	0	0	0		ic	12	1	0
4	Paris ΔrocR	ic	ic	ic	ic	4						conta	4	0	0	13	3	0	0	0		conta	11	0	0
5	Paris pLFP1 1sc = Paris rocC, kanR 1sc	ic	16	1	0	0						ic	12	1	0	4	1	1	0	0		ic	10	1	0
6	Paris pLFP1 2sc = Paris rocC, kanR 2sc	ic	16	1	0	0						ic	8	2	0	1	0	0	0	0		ic	11	2	0
28	Paris pLLA106 2sc = Paris rocCS70A-S72A, kanR 2sc	ic	44	4	0	0						ic	5	0	1	1	0	0	0	0		ic	15	2	0
29	Paris pLLA106 4sc = Paris rocCS70A-S72A, kanR 4sc	ic	9	3	0	0						33	2	0	0	5	0	0	0	0		ic	11	0	0
30	Paris pLLA109.2sc 1sc = Paris rocCR97M, kanR 1sc	ic	ic	ic	19	1						ic	9	1	0	4	0	0	0	0		ic	6	1	0
31	Paris pLLA109.6sc 6sc = Paris rocCR97M, kanR 6sc	ic	ic	ic	15	0						ic	5	1	0	23	2	1	0	0		ic	9	2	0
32	Paris pLLA110.3sc 1sc = Paris rocCN115A, kanR 1sc	ic	10	0	0	0						ic	9	1	0	4	0	0	0	0		ic	9	1	0
33	Paris pLLA110.5sc 7sc = Paris rocCN115A, kanR 7sc	ic	27	0	1	0						ic	5	0	0	3	0	0	0	0		ic	8	0	0
34	Paris pLFP8 1sc = Paris rocCY87F, kanR 1sc	ic	ic	ic	2	1						ic	8	0	0	ic	30	0	0	0		ic	6	0	0
35	Paris pLFP8 2sc = Paris rocCY87F, kanR 2sc	ic	ic	ic	5	1						ic	7	1	0	7	0	0	0	0		ic	8	1	0
36	Paris pLLA111.1sc 2sc = Paris rocCS72A, kanR 2sc	ic	16	2	0	0						ic	7	3	0	1	0	0	0	0		ic	13	0	0
37	Paris pLLA111.2sc 7sc = Paris rocCS72A, kanR 7sc	ic	10	0	0	0							15	0	0	8	0	0	0	0		ic	7	1	0
38	Paris pLLA112.1 1sc = Paris rocCq17a,kanR 1.1sc	ic	7	1	0	0						ic	20	1	0	3	0	0	0	0		ic	17	2	0
39	Paris pLLA112.2 1sc = Paris rocCq17a,kanR 2.1sc	ic	13	1	0	0						ic	5	2	0	ic	7	1	1	0		ic	7	1	0
40	Paris pLLA113.2 1sc = Paris rocCs21a,kanR 2.1sc	ic	18	1	0	0						ic	10	2	0	3	0	0	0	0		ic	10	1	0
41	Paris pLLA113.3 1sc = Paris rocCs21a,kanR 3.1sc	ic	8	1	0	0						ic	11	0	0	12	0	0	0	0		ic	11	1	0
		20µl spots on CYE+Strep50					20µl spots on CYE+Strep50					20µl spots on CYE				20µl spots on CYE+Strep50					50µl spots on CYE+Strep50	20µl spots on CYE
		1	0.1	0.01	0.001	0.0001	1	0.1	0.01	0.001	0.0001	1e-06	1e-07	1e-08	1e-09	1	0.1	0.01	0.001	0.0001	1	1e-06	1e-07	1e-08	1e-09
1	Paris WT	ic	10	1	0	0	ic	5	3	0	0	ic	6	3	0	26	3	0	0	0	11	ic	18	2	0
4	Paris ΔrocR	ic	ic	ic	53	2	ic	ic	ic	ic	3	conta	conta	1	0	10	5	1	0	0	21	conta	5	0	0
5	Paris pLFP1 1sc = Paris rocC, kanR 1sc	ic	13	0	0	0	ic	18	4	0	0	ic	8	0	0	2	0	0	0	0	1	ic	9	0	0
6	Paris pLFP1 2sc = Paris rocC, kanR 2sc	ic	14	0	0	0	ic	23	3	0	0	ic	14	1	0	0	0	0	0	0	0	ic	9	2	0
28	Paris pLLA106 2sc = Paris rocCS70A-S72A, kanR 2sc	ic	ic	4	0	0	ic	ic	3	0	0	ic	7	0	0	0	0	0	0	0	0	ic	5	0	0
29	Paris pLLA106 4sc = Paris rocCS70A-S72A, kanR 4sc	ic	12	1	0	0	ic	14	1	0	0	21	4	0	0	3	0	0	0	0	1	ic	9	3	0
30	Paris pLLA109.2sc 1sc = Paris rocCR97M, kanR 1sc	ic	ic	ic	12	0	ic	ic	ic	3	1	ic	7	0	0	5	0	0	0	0	2	ic	6	1	0
31	Paris pLLA109.6sc 6sc = Paris rocCR97M, kanR 6sc	ic	ic	ic	8	1	ic	ic	ic	4	0	ic	5	0	1	24	2	0	0	0	13	ic	7	0	0
32	Paris pLLA110.3sc 1sc = Paris rocCN115A, kanR 1sc	ic	12	1	0	0	ic	10	1	0	0	ic	9	0	0	0	0	0	0	0	1	ic	8	2	0
33	Paris pLLA110.5sc 7sc = Paris rocCN115A, kanR 7sc	ic	15	1	0	0	ic	19	1	0	0	ic	7	1	0	0	0	0	0	0	0	ic	10	3	0
34	Paris pLFP8 1sc = Paris rocCY87F, kanR 1sc	ic	ic	ic	7	0	ic	ic	ic	6	0	ic	7	2	0	ic	31	2	0	0	214	ic	3	1	0
35	Paris pLFP8 2sc = Paris rocCY87F, kanR 2sc	ic	ic	ic	5	0	ic	ic	ic	1	0	ic	6	1	0	8	0	0	0	0	7	ic	8	3	0
36	Paris pLLA111.1sc 2sc = Paris rocCS72A, kanR 2sc	ic	17	1	0	0	ic	12	0	0	0	ic	15	0	0	0	0	0	0	0	1	ic	14	2	0
37	Paris pLLA111.2sc 7sc = Paris rocCS72A, kanR 7sc	ic	9	0	0	0	ic	12	0	0	0		16	1	0	14	1	0	0	0	8	ic	11	1	0
38	Paris pLLA112.1 1sc = Paris rocCq17a,kanR 1.1sc	ic	11	0	0	0	ic	9	0	0	0	ic	17	2	0	4	0	0	0	0	2	ic	21	1	0
39	Paris pLLA112.2 1sc = Paris rocCq17a,kanR 2.1sc	ic	17	2	0	0	ic	14	0	0	0	ic	6	0	0	ic	11	3	1	0	110	ic	11	0	0
40	Paris pLLA113.2 1sc = Paris rocCs21a,kanR 2.1sc	ic	17	1	0	0	ic	14	2	0	0	ic	8	3	0	5	1	0	0	0	2	ic	10	3	0
41	Paris pLLA113.3 1sc = Paris rocCs21a,kanR 3.1sc	ic	12	1	0	0	ic	16	0	0	0	ic	8	0	0	6	3	0	0	0	8	ic	5	0	0
									cells +DNA rpsl
		total cells+rpsl /ml	rpslR cells+rpsl /ml	total cells-DNA /ml	rpslR cells-DNA /ml	transfo efficiency PCR rpslR	spontaneous mutation frequency (strR)		+AB (str) = a	-AB = b	a/b	écart-type a/b = 2*RACINE( (a/(b^3)) * (a+b) )	écart-type transfo efficiency (produit en croix grace à a/b et écart-type de a/b)		st dev on tot cells = +/- 2*RACINE(CFU tot)	écart-type nb tot cells (produit en croix grace à b et écart-type de b)		st dev on transformants = +/- 2*RACINE(CFU ABr)	écart-type nb transformants (produit en croix grace à b et écart-type de b)
1	Paris WT	6250000000	5416.67	7500000000	473.75	8.66667e-07	6.31667e-08		24	16	1.5	0.968246	5.59431e-07		8	3125000000		9.79796	2211.34
4	Paris ΔrocR	3500000000	1775000	4000000000	595.75	0.000507143	1.48937e-07		62	5	12.4	11.5294	0.000471538		4.47214	3.1305e+09		15.748	450850
5	Paris pLFP1 1sc = Paris rocC, kanR 1sc	4750000000	9166.67	4750000000	122.5	1.92982e-06	2.57895e-08		52	21	2.47619	1.28045	9.97925e-07		9.16515	2.07307e+09		14.4222	2542.38
6	Paris pLFP1 2sc = Paris rocC, kanR 2sc	6500000000	8916.67	7500000000	50	1.37179e-06	6.66667e-09		57	25	2.28	1.09387	6.58141e-07		10	2600000000		15.0997	2362.08
28	Paris pLLA106 2sc = Paris rocCS70A-S72A, kanR 2sc	3000000000	18666.7	5625000000	50	6.22222e-06	8.88889e-09		55	13	4.23077	2.60946	3.83775e-06		7.2111	1.6641e+09		14.8324	5034.03
29	Paris pLLA106 4sc = Paris rocCS70A-S72A, kanR 4sc	1425000000	7083.33	7625000000	110	4.97076e-06	1.44262e-08		40	60	0.666667	0.272166	2.0293e-06		15.4919	3.67933e+08		12.6491	2239.95
30	Paris pLLA109.2sc 1sc = Paris rocCR97M, kanR 1sc	4125000000	550000	4000000000	132.5	0.000133333	3.3125e-08		36	17	2.11765	1.24637	7.84749e-05		8.24621	2.00092e+09		12	183333
31	Paris pLLA109.6sc 6sc = Paris rocCR97M, kanR 6sc	3125000000	466667	5375000000	415.75	0.000149333	7.73488e-08		28	12	2.33333	1.61015	0.00010305		6.9282	1.80422e+09		10.583	176383
32	Paris pLLA110.3sc 1sc = Paris rocCN115A, kanR 1sc	4625000000	5166.67	5875000000	110	1.11712e-06	1.87234e-08		34	19	1.78947	1.02513	6.39956e-07		8.7178	2.1221e+09		11.6619	1772.15
33	Paris pLLA110.5sc 7sc = Paris rocCN115A, kanR 7sc	3375000000	9000	7000000000	150	2.66667e-06	2.14286e-08		64	13	4.92308	2.99537	1.62249e-06		7.2111	1.87211e+09		16	2250
34	Paris pLFP8 1sc = Paris rocCY87F, kanR 1sc	5375000000	316667	3125000000	9765	5.89147e-05	3.1248e-06		16	17	0.941176	0.655652	4.10418e-05		8.24621	2.60726e+09		8	158333
35	Paris pLFP8 2sc = Paris rocCY87F, kanR 2sc	4125000000	225000	7000000000	257.5	5.45455e-05	3.67857e-08		12	15	0.8	0.619677	4.22507e-05		7.74597	2.13014e+09		6.9282	129904
36	Paris pLLA111.1sc 2sc = Paris rocCS72A, kanR 2sc	8375000000	7250	7500000000	35	8.65672e-07	4.66667e-09		48	25	1.92	0.947114	4.27026e-07		10	3350000000		13.8564	2092.89
37	Paris pLLA111.2sc 7sc = Paris rocCS72A, kanR 7sc	7000000000	5166.67	4750000000	234	7.38095e-07	4.92632e-08		31	32	0.96875	0.488266	3.72012e-07		11.3137	2.47487e+09		11.1355	1855.92
38	Paris pLLA112.1 1sc = Paris rocCq17a,kanR 1.1sc	8375000000	4750	8500000000	107.5	5.67164e-07	1.26471e-08		28	40	0.7	0.344964	2.79502e-07		12.6491	2.64841e+09		10.583	1795.33
39	Paris pLLA112.2 1sc = Paris rocCq17a,kanR 2.1sc	4625000000	7333.33	4875000000	3705	1.58559e-06	7.6e-07		47	13	3.61538	2.26589	9.93744e-07		7.2111	2.56549e+09		13.7113	2139.35
40	Paris pLLA113.2 1sc = Paris rocCs21a,kanR 2.1sc	8500000000	7416.67	7500000000	115.25	8.72549e-07	1.53667e-08		53	23	2.30435	1.15076	4.35737e-07		9.59166	3.54475e+09		14.5602	2037.52
41	Paris pLLA113.3 1sc = Paris rocCs21a,kanR 3.1sc	4750000000	6000	3875000000	311	1.26316e-06	8.02581e-08		38	19	2	1.1239	7.09833e-07		8.7178	2.17945e+09		12.3288	1946.66
	if data: U1 ±σ1, U2±σ2 et U3 ±σ3, then average is M with σM = √ (σ1²+σ2²+σ3²)								cells -DNA
	moyenne entre les sous-clones	moyenne Ftransfo	écart-type Ftransfo	moyenne Fspont	écart-type Fspont				+AB (str) = a	-AB = b	a/b	écart-type a/b = 2*RACINE( (a/(b^3)) * (a+b) )	écart-type spont mut efficiency (produit en croix grace à a/b et écart-type de a/b)		st dev on tot cells = +/- 2*RACINE(CFU tot)	écart-type nb tot cells (produit en croix grace à b et écart-type de b)		st dev on spont mutants = +/- 2*RACINE(CFU ABr)	écart-type nb spont mut (produit en croix grace à b et écart-type de b)
	Paris WT	8.66667e-07	5.59431e-07	6.31667e-08	2.74618e-08			1	59	33	1.78788	0.777283	2.74618e-08		11.4891	2.61116e+09		15.3623	123.354
	Paris ΔrocR	0.000507143	0.000471538	1.48937e-07	8.4969e-08			4	53	16	3.3125	1.88979	8.4969e-08		8	2000000000		14.5602	163.665
	Paris pLFP1 = Paris rocC, kanR	1.65081e-06	1.19541e-06	1.62281e-08	2.47751e-08			5	9	20	0.45	0.361248	2.07031e-08		8.94427	2.12426e+09		6	81.6667
	Paris pLLA106 = Paris rocCS70A-S72A, kanR	5.59649e-06	4.34125e-06	1.16576e-08	2.14267e-08			6	1	24	0.0416667	0.0850517	1.36083e-08		9.79796	3.06186e+09		2	100
	Paris pLLA109 = Paris rocCR97M, kanR	0.000141333	0.000129528	5.52369e-08	4.90938e-08			28	1	22	0.0454545	0.0929522	1.81773e-08		9.38083	2.39851e+09		2	100
	Paris pLLA110 = Paris rocCN115A, kanR	1.89189e-06	1.74414e-06	2.0076e-08	3.24079e-08			29	9	23	0.391304	0.307705	1.13442e-08		9.59166	3.17984e+09		6	73.3333
	Paris pLFP8 = Paris rocCY87F, kanR	5.67301e-05	5.89029e-05	1.58079e-06	2.01178e-06			30	11	14	0.785714	0.633147	2.66929e-08		7.48331	2.13809e+09		6.63325	79.9005
	Paris pLLA111 = Paris rocCS72A, kanR	8.01883e-07	5.66342e-07	2.69649e-08	2.90702e-08			31	65	18	3.61111	1.92361	4.12031e-08		8.48528	2.5338e+09		16.1245	103.135
	Paris pLLA112 = Paris rocCq17a,kanR	1.07637e-06	1.0323e-06	3.86324e-07	3.72731e-07			32	5	20	0.25	0.25	1.87234e-08		8.94427	2.62738e+09		4.47214	98.387
	Paris pLLA113 = Paris rocCs21a,kanR	1.06785e-06	8.32905e-07	4.78124e-08	5.02921e-08			33	3	21	0.142857	0.176347	2.6452e-08		9.16515	3.05505e+09		3.4641	173.205
								34	277	10	27.7	17.8324	2.01165e-06		6.32456	1.97642e+09		33.2866	1173.44
								35	22	20	1.1	0.679706	2.27304e-08		8.94427	3.1305e+09		9.38083	109.798
								36	2	29	0.0689655	0.100839	6.82344e-09		10.7703	2.78543e+09		2.82843	49.4975
								37	31	20	1.55	0.889101	2.8258e-08		8.94427	2.12426e+09		11.1355	84.0553
								38	9	41	0.219512	0.161607	9.31089e-09		12.8062	2.65495e+09		6	71.6667
								39	134	19	7.05263	3.45778	3.72615e-07		8.7178	2.2368e+09		23.1517	640.127
								40	11	24	0.458333	0.333767	1.11903e-08		9.79796	3.06186e+09		6.63325	69.4984
								41	29	17	1.70588	1.04216	4.90314e-08		8.24621	1.87965e+09		10.7703	115.503

## Sheet: Fig 4d (tranfo&FP pointMUT)
Transformation assays															FP data (RocC*14-126)
	genotype	experiment (date)	20201217	20201217	20210127	20210127	20210316	20210316	20210619	20210619	20211213	20211213	MEAN Ftransfo	Stdev of Mean Ftransfo	MEAN Kd (µM) by FP	Stdev of Mean Kd	NS= non specific (>25µM) ND=not determined, unsoluble prot		strain	protein in vivo	protein in vitro
1	Paris rocCTAA	Ftransfo	7.6555e-05		0.000151429		0.00027		0.000567901				0.000266471	0.0001872				1	Paris rocCTAA
		STdev	2.61258e-05		5.71127e-05		0.000120777		0.000300063									2
2	Paris ΔrocR	Ftransfo	8.61111e-05		9.5092e-05		0.000173913		0.00021519		0.000507143		0.00021549	0.000153639				3	Paris ΔrocR
		STdev	3.40178e-05		3.22909e-05		0.000101059		0.000118698		0.000471538							4
3	Paris WT	Ftransfo	9.44444e-08		1.62946e-07		1.74497e-06		3.48624e-06		8.66667e-07		1.27105e-06	1.25758e-06				5	Paris WT	RocC
		STdev	3.76069e-08		5.93086e-08		7.45196e-07		1.82163e-06		5.59431e-07							6
4	Paris rocC, kanR	Ftransfo							1.26241e-06	7.23404e-07	1.92982e-06	1.37179e-06	1.32186e-06	4.2831e-07				13	Paris rocC, kanR	RocC
		STdev							4.43393e-07	2.51547e-07	9.97925e-07	6.58141e-07			0.3602	0.0281098		14			RocC14-126
5	Paris rocCK15D, kanR	Ftransfo	1.65468e-06	5.52846e-07	1.70536e-06	6.2069e-07			2.53521e-06	9.40217e-07			1.33483e-06	7.02107e-07				15	Paris rocCK15D, kanR	RocCK15D
		STdev	6.66328e-07	2.13289e-07	5.83716e-07	2.78979e-07			1.32124e-06	2.95138e-07					0.2983	0.0136509		16			RocC14-126K15D
6	Paris rocCQ17A, kanR	Ftransfo									2.79502e-07	9.93744e-07	6.36623e-07	3.57121e-07				17	Paris rocCQ17A, kanR	RocCQ17A
		STdev									5.67164e-07	1.58559e-06			0.2884	0.0193194		18			RocC14-126Q17A
7	Paris rocCK18D, kanR	Ftransfo	1.07463e-06	1.14783e-06	6.81319e-07	3.88298e-07			2.29104e-06	1.13665e-06			1.11996e-06	5.9193e-07				19	Paris rocCK18D, kanR	RocCK18D
		STdev	4.61845e-07	5.07629e-07	3.07104e-07	1.42281e-07			8.46221e-07	3.70171e-07					0.213	0.00935901		20			RocC14-126K18D
8	Paris rocCS21A, kanR	Ftransfo									8.72549e-07	1.26316e-06	1.06785e-06	1.95304e-07				21	Paris rocCS21A, kanR	RocCS21A
		STdev									4.35737e-07	7.09833e-07			0.4536	0.0162576		22			RocC14-126S21A
9	Paris rocCI51A, kanR	Ftransfo	4.13223e-07	6.49123e-07	1.21477e-07	2.59664e-07			6.89655e-07	1.04348e-06			5.29437e-07	3.04671e-07				23	Paris rocCI51A, kanR	RocCI51A
		STdev	2.47282e-07	3.68138e-07	3.8633e-08	1.02323e-07			2.52705e-07	3.88986e-07					0.3502	0.00319427		24			RocC14-126I51A
10	Paris rocCS70A, kanR	Ftransfo	1.23423e-06	8.32298e-06	3.61257e-07	2.21498e-07			1.95804e-06	3.17789e-07			2.0693e-06	2.86408e-06				25	Paris rocCS70A, kanR	RocCS70A
		STdev	5.8289e-07	3.45907e-06	1.4453e-07	9.35377e-08			1.17912e-06	1.27138e-07					1.1724	0.0716525		26			RocC14-126S70A
11	Paris rocCS72A, kanR	Ftransfo							6.47059e-07	4.34568e-07	8.65672e-07	7.38095e-07	6.71348e-07	1.57219e-07				27	Paris rocCS72A, kanR	RocCS72A
		STdev							2.42747e-07	1.97864e-07	4.27026e-07	3.72012e-07			0.6353	0.0516269		28			RocC14-126S72A
12	Paris rocCS70A-S72A, kanR	Ftransfo	3.28221e-06		5.27778e-06	4.47917e-06			2.06349e-06	1.94647e-06	6.22222e-06	4.97076e-06	4.03459e-06	1.52207e-06			NS	29	Paris rocCS70A-S72A, kanR	RocCS70A-S72A
		STdev	1.10175e-06		2.57012e-06	2.31927e-06			7.84726e-07	6.92638e-07	3.83775e-06	2.0293e-06						30			RocC14-126S70A-S72A
13	Paris rocCK71D, kanR	Ftransfo	1.32099e-05	3.52941e-05	4.32432e-05	9.7561e-05	6.54088e-05	7.73196e-05	1e-05	0.000212121			6.92697e-05	6.10061e-05				31	Paris rocCK71D, kanR	RocCK71D
		STdev	5.11616e-06	2.37018e-05	2.19468e-05	7.35901e-05	2.19441e-05	2.43159e-05	8.13841e-06	0.000130178					4.162	0.272821		32			RocC14-126K71D
14	Paris rocCK73D, kanR	Ftransfo	1.88034e-05	4.22764e-05	7.45342e-05	0.000110857	8.94737e-05	9.35673e-05	0.000315789	0.000252874			0.000124772	9.73844e-05				33	Paris rocCK73D, kanR	RocCK73D
		STdev	7.02564e-06	2.67619e-05	6.40904e-05	3.73444e-05	2.85485e-05	3.04054e-05	0.000160849	0.000178266					4.3695	0.13166		34			RocC14-126K73D
15	Paris rocCR75D, kanR	Ftransfo	9.02655e-05		0.000236559	0.000325203	8.48485e-05	0.000139241	0.000693548	0.000461538			0.000290172	0.000207392			NS	35	Paris rocCR75D, kanR	RocCR75D
		STdev	4.24547e-05		0.00016152	0.000172582	2.80331e-05	3.99075e-05	0.000295806	0.000222907								36			RocC14-126K75D
16	Paris rocCT82A, kanR	Ftransfo	1.125e-06		6.27907e-06	6.16e-06			1.35043e-06	1.50685e-06			3.28427e-06	2.4e-06				37	Paris rocCT82A, kanR	RocCT82A
		STdev	4.59872e-07		3.14568e-06	2.79038e-06			4.85025e-07	5.84763e-07					0.2856	0.0122793		38			RocC14-126T82A
17	Paris rocCR83D, kanR	Ftransfo	1.42857e-06		1.40506e-05	9.20863e-06			8.94515e-06	6.24204e-06			7.975e-06	4.12881e-06				39	Paris rocCR83D, kanR	RocCR83D
		STdev	1.27108e-06		6.55912e-06	3.59485e-06			3.55044e-06	2.22021e-06					1.0613	0.050155		40			RocC14-126R83D
18	Paris rocCY87F, kanR	Ftransfo							0.00047619	0.000384	5.89147e-05	5.45455e-05	0.000243413	0.000189513			ND	41	Paris rocCY87F, kanR	RocCY87F
		STdev							0.000241669	0.000187373	4.10418e-05	4.22507e-05						42			RocC14-126Y87F
19	Paris rocCR97M, kanR	Ftransfo					8.77193e-05	0.000146667	0.000666667	0.000367647	0.000133333	0.000149333	0.000258561	0.000203212			NS	43	Paris rocCR97M, kanR	RocCR97M
		STdev					8.27965e-05	9.58541e-05	0.000341607	0.000180721	7.84749e-05	0.00010305						44			RocC14-126R97M
20	Paris rocCN115A, kanR	Ftransfo					1.62112e-06		5.15748e-07	3.93939e-07	1.11712e-06	2.66667e-06	1.26292e-06	8.28669e-07				45	Paris rocCN115A, kanR	RocCN115A
		STdev					5.15348e-07		1.72065e-07	1.6232e-07	6.39956e-07	1.62249e-06			1.8563	0.0664131		46			RocC14-126N115A
21	Paris rocCK119D, kanR	Ftransfo	1.97849e-06	7.03297e-06	3.29897e-06	7.6087e-06			6.38211e-07	1.50781e-06			3.67753e-06	2.6984e-06				47	Paris rocCK119D, kanR	RocCK119D
		STdev	6.89438e-07	4.24482e-06	2.06774e-06	3.6643e-06			1.91588e-07	5.03652e-07					2.1694	0.0455516		48			RocC14-126K119D
										group hypercompetent = complete loss of RocC function				Y87F	K71D	K73D	K75D	R97M
										group intermediate = partial loss of RocC function				S70A, S72A	T82A	R83D	K119D
										group low = almost no effect on RocC function				K15D	Q17A	K18D	S21A	I51A	S70A ??	S72A	N115A
										Paris rocCTAA	1	Paris rocCTAA
										Paris ΔrocR	2	Paris ΔrocR
										Paris WT	3	Paris WT
										Paris rocC, kanR	4	RocC
										Paris rocCK15D, kanR	5	K15D
										Paris rocCQ17A	6	Q17A
										Paris rocCK18D, kanR	7	K18D
										Paris rocCS21A	8	S21A
										Paris rocCI51A, kanR	9	I51A
										Paris rocCS70A, kanR	10	S70A
										Paris rocCS72A, kanR	11	S72A
										Paris rocCS70A-S72A, kanR	12	S70A-S72A
										Paris rocCK71D, kanR	13	K71D
										Paris rocCK73D, kanR	14	K73D
										Paris rocCR75D, kanR	15	R75D
										Paris rocCT82A, kanR	16	T82A
										Paris rocCR83D, kanR	17	R83D
										Paris rocCY87F, kanR	18	Y87F
										Paris rocCR97M, kanR	19	R97M
										Paris rocCN115A, kanR	20	N115A
										Paris rocCK119D, kanR	21	K119D

[truncated: 4 more sheets: Figure 5, Supplementary Figure 2, Supplementary Figure 9, Supplementary Figure 10]
